# Supplementary material for: Principles of Carbon Catabolite Repression in the Rice Blast Fungus: Tps1, Nmr1-3, and a MATE–Family Pump Regulate Glucose Metabolism during Infection
Source: PLoS Genet. 2012 May 3;8(5):e1002673. doi: 10.1371/journal.pgen.1002673 (PMC3342947; doi:10.1371/journal.pgen.1002673)
Supplement: Table S2 — The comparative proteome of Δtps1 and Guy11 mycelial samples following growth on glucose minimal media. (XLS) [file pgen.1002673.s012.xls]

## Sheet: Spectrum Count Report for Richa
Table S1. The comparative proteome of Δtps1and Guy11 mycelial samples following growth on glucose minimal media.
Richard April 2011, Samples report created on 04/14/2011
Experiment: Richard April 2011
			Version: Mascot
			Samples: All Samples
			Fragment Tolerance: 1.5 Da (Monoisotopic)
			Parent Tolerance: 1.5 Da (Monoisotopic)
			Fixed Modifications: +57 on C (Carbamidomethyl)
			Variable Modifications:
			Database: the M.oryzae_2011-14-04 database (unknown version, 11069 entries)
			Digestion Enzyme: Trypsin
			Max Missed Cleavages: 2
	Scaffold Version: Scaffold_3_00_04
		Peptide Thresholds: 80.0% minimum
		Protein Thresholds: 80.0% minimum and 1 peptides minimum
	Displaying:Quantitative Value,Protein Identification Probability				Quantitative values (Spectrum count)
#		Identified Proteins (671)	Accession Number	Molecular Weight	Δtps1	Guy11
END OF FILE1		| MGG_02473 | Magnaporthe grisea (M. oryzae) 70-15 conserved hypothetical protein (587 aa)	MGG_02473T0	65 kDa	0	18
2		| MGG_07720 | Magnaporthe grisea (M. oryzae) 70-15 conserved hypothetical protein (724 aa)	MGG_07720T0	80 kDa	4	16
3		| MGG_04179 | Magnaporthe grisea (M. oryzae) 70-15 ATP-dependent RNA helicase DBP10 (915 aa)	MGG_04179T0	101 kDa	0	15
4		| MGG_02651 | Magnaporthe grisea (M. oryzae) 70-15 conserved hypothetical protein (113 aa)	MGG_02651T0	12 kDa	11	13
5		| MGG_03641 | Magnaporthe grisea (M. oryzae) 70-15 elongation factor 1-alpha (474 aa)	MGG_03641T0	51 kDa	7	12
6		| MGG_10606 | Magnaporthe grisea (M. oryzae) 70-15 aminopeptidase 2 (852 aa)	MGG_10606T0	95 kDa	0	10
7		| MGG_01607 | Magnaporthe grisea (M. oryzae) 70-15 calnexin (578 aa)	MGG_01607T0	64 kDa	0	9
8		| MGG_07463 | Magnaporthe grisea (M. oryzae) 70-15 D-galacturonic acid reductase (419 aa)	MGG_07463T0	46 kDa	13	8
9		| MGG_06177 | Magnaporthe grisea (M. oryzae) 70-15 conserved hypothetical protein (105 aa)	MGG_06177T0	11 kDa	10	8
10		| MGG_02407 | Magnaporthe grisea (M. oryzae) 70-15 conserved hypothetical protein (87 aa)	MGG_02407T0	9 kDa	1	8
11		| MGG_00767 | Magnaporthe grisea (M. oryzae) 70-15 cysteine desulfurase (514 aa)	MGG_00767T0	56 kDa	0	8
12		| MGG_05129 | Magnaporthe grisea (M. oryzae) 70-15 predicted protein (1969 aa)	MGG_05129T0	217 kDa	123	7
13		| MGG_03181 | Magnaporthe grisea (M. oryzae) 70-15 triose phosphate/phosphate translocator (505 aa)	MGG_03181T0	54 kDa	0	7
14		| MGG_07275 | Magnaporthe grisea (M. oryzae) 70-15 conserved hypothetical protein (1194 aa)	MGG_07275T0	131 kDa	5	6
15		| MGG_00840 | Magnaporthe grisea (M. oryzae) 70-15 conserved hypothetical protein (558 aa)	MGG_00840T0	61 kDa	2	6
16		| MGG_06712 | Magnaporthe grisea (M. oryzae) 70-15 Cobalamin-independent synthase (767 aa)	MGG_06712T0	86 kDa	0	6
17		| MGG_10812 | Magnaporthe grisea (M. oryzae) 70-15 conserved hypothetical protein (493 aa)	MGG_10812T0	55 kDa	0	6
18		| MGG_01217 | Magnaporthe grisea (M. oryzae) 70-15 multiple RNA-binding domain-containing protein 1 (832 aa)	MGG_01217T0	91 kDa	0	6
19		| MGG_06397 | Magnaporthe grisea (M. oryzae) 70-15 DNA polymerase alpha catalytic subunit (1483 aa)	MGG_06397T0	166 kDa	8	5
20		| MGG_11185 | Magnaporthe grisea (M. oryzae) 70-15 conserved hypothetical protein (586 aa)	MGG_11185T0	61 kDa	8	5
21		| MGG_10092 | Magnaporthe grisea (M. oryzae) 70-15 hypothetical protein (362 aa)	MGG_10092T0	38 kDa	1	5
22		| MGG_05847 | Magnaporthe grisea (M. oryzae) 70-15 conserved hypothetical protein (555 aa)	MGG_05847T0	59 kDa	1	5
23		| MGG_11387 | Magnaporthe grisea (M. oryzae) 70-15 DNA repair protein RAD50 (1317 aa)	MGG_11387T0	149 kDa	1	5
24		| MGG_05026 | Magnaporthe grisea (M. oryzae) 70-15 40S ribosomal protein S19 (153 aa)	MGG_05026T0	17 kDa	0	5
25		| MGG_03185 | Magnaporthe grisea (M. oryzae) 70-15 ATP synthase subunit beta (515 aa)	MGG_03185T0	55 kDa	0	5
26		| MGG_00149 | Magnaporthe grisea (M. oryzae) 70-15 serine/threonine-protein phosphatase PP-Z (523 aa)	MGG_00149T0	57 kDa	0	5
27		| MGG_10274 | Magnaporthe grisea (M. oryzae) 70-15 aflatoxin biosynthesis ketoreductase nor-1 (255 aa)	MGG_10274T0	27 kDa	0	5
28		| MGG_05306 | Magnaporthe grisea (M. oryzae) 70-15 conserved hypothetical protein (411 aa)	MGG_05306T0	44 kDa	0	5
29		| MGG_06354 | Magnaporthe grisea (M. oryzae) 70-15 conserved hypothetical protein (248 aa)	MGG_06354T0	27 kDa	0	5
30		| MGG_05062 | Magnaporthe grisea (M. oryzae) 70-15 conserved hypothetical protein (277 aa)	MGG_05062T0	31 kDa	0	5
31		| MGG_12712 | Magnaporthe grisea (M. oryzae) 70-15 conserved hypothetical protein (437 aa)	MGG_12712T0	48 kDa	14	4
32		| MGG_03637 | Magnaporthe grisea (M. oryzae) 70-15 TATA-binding protein associated factor Taf2 (1580 aa)	MGG_03637T0	177 kDa	11	4
33		| MGG_06358 | Magnaporthe grisea (M. oryzae) 70-15 amylase-binding protein AbpA (800 aa)	MGG_06358T0	84 kDa	2	4
34		| MGG_09502 | Magnaporthe grisea (M. oryzae) 70-15 quinidine resistance (588 aa)	MGG_09502T0	64 kDa	1	4
35		| MGG_01730 | Magnaporthe grisea (M. oryzae) 70-15 conserved hypothetical protein (1186 aa)	MGG_01730T0	132 kDa	0	4
36		| MGG_10607 | Magnaporthe grisea (M. oryzae) 70-15 enolase (439 aa)	MGG_10607T0	47 kDa	0	4
37		| MGG_05958 | Magnaporthe grisea (M. oryzae) 70-15 conserved hypothetical protein (326 aa)	MGG_05958T0	36 kDa	0	4
38		| MGG_06486 | Magnaporthe grisea (M. oryzae) 70-15 predicted protein (271 aa)	MGG_06486T0	30 kDa	0	4
39		| MGG_05146 | Magnaporthe grisea (M. oryzae) 70-15 ribosomal RNA-processing protein 1 (285 aa)	MGG_05146T0	32 kDa	0	4
40		| MGG_05893 | Magnaporthe grisea (M. oryzae) 70-15 hypothetical protein (85 aa)	MGG_05893T0	8 kDa	0	3
41		| MGG_10912 | Magnaporthe grisea (M. oryzae) 70-15 mycocerosic acid synthase (2547 aa)	MGG_10912T0	269 kDa	0	3
42		| MGG_12276 | Magnaporthe grisea (M. oryzae) 70-15 conserved hypothetical protein (1016 aa)	MGG_12276T0	110 kDa	0	3
43		| MGG_04612 | Magnaporthe grisea (M. oryzae) 70-15 60S ribosomal protein L8-B (262 aa)	MGG_04612T0	29 kDa	0	3
44		| MGG_13767 | Magnaporthe grisea (M. oryzae) 70-15 lovastatin nonaketide synthase (2641 aa)	MGG_13767T0	285 kDa	0	3
45		| MGG_12141 | Magnaporthe grisea (M. oryzae) 70-15 COPII coat assembly protein SEC16 (1802 aa)	MGG_12141T0	191 kDa	0	3
46		| MGG_03074 | Magnaporthe grisea (M. oryzae) 70-15 conserved hypothetical protein (332 aa)	MGG_03074T0	37 kDa	0	3
47		| MGG_00901 | Magnaporthe grisea (M. oryzae) 70-15 2,3-bisphosphoglycerate-independent phosphoglycerate mutase (521 aa)	MGG_00901T0	57 kDa	0	3
48		| MGG_08271 | Magnaporthe grisea (M. oryzae) 70-15 oligosaccharide translocation protein RFT1 (573 aa)	MGG_08271T0	61 kDa	0	3
49		| MGG_03311 | Magnaporthe grisea (M. oryzae) 70-15 conserved hypothetical protein (716 aa)	MGG_03311T0	79 kDa	0	3
50		| MGG_07224 | Magnaporthe grisea (M. oryzae) 70-15 threonine dehydratase (607 aa)	MGG_07224T0	65 kDa	0	3
51		| MGG_04212 | Magnaporthe grisea (M. oryzae) 70-15 L-ornithine 5-monooxygenase (505 aa)	MGG_04212T0	56 kDa	0	3
52		| MGG_00803 | Magnaporthe grisea (M. oryzae) 70-15 carbon catabolite-derepressing protein kinase (739 aa)	MGG_00803T0	82 kDa	0	3
53		| MGG_11554 | Magnaporthe grisea (M. oryzae) 70-15 seed imbibition protein (900 aa)	MGG_11554T0	99 kDa	0	3
54		| MGG_00832 | Magnaporthe grisea (M. oryzae) 70-15 cytochrome P450 (535 aa)	MGG_00832T0	61 kDa	0	3
55		| MGG_09173 | Magnaporthe grisea (M. oryzae) 70-15 deoxyhypusine synthase (365 aa)	MGG_09173T0	40 kDa	0	3
56		| MGG_14008 | Magnaporthe grisea (M. oryzae) 70-15 conserved hypothetical protein (481 aa)	MGG_14008T0	53 kDa	0	3
57		| MGG_00263 | Magnaporthe grisea (M. oryzae) 70-15 glucan 1,3-beta-glucosidase (800 aa)	MGG_00263T0	86 kDa	52	2
58		| MGG_01746 | Magnaporthe grisea (M. oryzae) 70-15 conserved hypothetical protein (380 aa)	MGG_01746T0	40 kDa	46	2
59		| MGG_01129 | Magnaporthe grisea (M. oryzae) 70-15 predicted protein (558 aa)	MGG_01129T0	63 kDa	22	2
60		| MGG_05316 | Magnaporthe grisea (M. oryzae) 70-15 predicted protein (711 aa)	MGG_05316T0	79 kDa	19	2
61		| MGG_03314 | Magnaporthe grisea (M. oryzae) 70-15 negative regulator of mitosis (1919 aa)	MGG_03314T0	211 kDa	5	2
62		| MGG_10266 | Magnaporthe grisea (M. oryzae) 70-15 2-oxoglutarate-dependent ethylene/succinate-forming enzyme (411 aa)	MGG_10266T0	46 kDa	3	2
63		| MGG_06148 | Magnaporthe grisea (M. oryzae) 70-15 peroxisomal hydratase-dehydrogenase-epimerase (897 aa)	MGG_06148T0	96 kDa	1	2
64		| MGG_08206 | Magnaporthe grisea (M. oryzae) 70-15 amidohydrolase family protein (347 aa)	MGG_08206T0	39 kDa	1	2
65		| MGG_11917 | Magnaporthe grisea (M. oryzae) 70-15 inositol hexakisphosphate kinase 1 (1444 aa)	MGG_11917T0	156 kDa	1	2
66		| MGG_04988 | Magnaporthe grisea (M. oryzae) 70-15 chromosome segregation protein sudA (1205 aa)	MGG_04988T0	138 kDa	1	2
67		| MGG_08071 | Magnaporthe grisea (M. oryzae) 70-15 DNA polymerase delta catalytic subunit (1104 aa)	MGG_08071T0	125 kDa	1	2
68		| MGG_05825 | Magnaporthe grisea (M. oryzae) 70-15 transferase family protein (570 aa)	MGG_05825T0	61 kDa	1	2
69		| MGG_06925 | Magnaporthe grisea (M. oryzae) 70-15 cation-transporting ATPase 4 (1387 aa)	MGG_06925T0	156 kDa	0	2
70		| MGG_08557 | Magnaporthe grisea (M. oryzae) 70-15 armadillo repeat protein (1024 aa)	MGG_08557T0	112 kDa	0	2
71		| MGG_04863 | Magnaporthe grisea (M. oryzae) 70-15 cullin-associated NEDD8-dissociated protein 2 (1340 aa)	MGG_04863T0	144 kDa	0	2
72		| MGG_04489 | Magnaporthe grisea (M. oryzae) 70-15 nucleosome binding protein (102 aa)	MGG_04489T0	11 kDa	0	2
73		| MGG_01795 | Magnaporthe grisea (M. oryzae) 70-15 serine/threonine-protein kinase ksg1 (839 aa)	MGG_01795T0	92 kDa	0	2
74		| MGG_06184 | Magnaporthe grisea (M. oryzae) 70-15 conserved hypothetical protein (317 aa)	MGG_06184T0	35 kDa	0	2
75		| MGG_04992 | Magnaporthe grisea (M. oryzae) 70-15 predicted protein (1268 aa)	MGG_04992T0	140 kDa	0	2
76		| MGG_03095 | Magnaporthe grisea (M. oryzae) 70-15 dihydroxyacetone kinase (590 aa)	MGG_03095T0	62 kDa	0	2
77		| MGG_15320 | Magnaporthe grisea (M. oryzae) 70-15 conserved hypothetical protein (304 aa)	MGG_15320T0	34 kDa	0	2
78		| MGG_12961 | Magnaporthe grisea (M. oryzae) 70-15 conserved hypothetical protein (420 aa)	MGG_12961T0	44 kDa	0	2
79		| MGG_05024 | Magnaporthe grisea (M. oryzae) 70-15 N-carbamoyl-L-amino acid hydrolase (463 aa)	MGG_05024T0	50 kDa	0	2
80		| MGG_08927 | Magnaporthe grisea (M. oryzae) 70-15 conserved hypothetical protein (556 aa)	MGG_08927T0	61 kDa	0	2
81		| MGG_07109 | Magnaporthe grisea (M. oryzae) 70-15 eukaryotic translation initiation factor 3 subunit G (304 aa)	MGG_07109T0	33 kDa	0	2
82		| MGG_05046 | Magnaporthe grisea (M. oryzae) 70-15 adenine phosphoribosyltransferase (1173 aa)	MGG_05046T0	127 kDa	0	2
83		| MGG_08428 | Magnaporthe grisea (M. oryzae) 70-15 predicted protein (112 aa)	MGG_08428T0	12 kDa	0	2
84		| MGG_00688 | Magnaporthe grisea (M. oryzae) 70-15 predicted protein (858 aa)	MGG_00688T0	91 kDa	0	2
85		| MGG_00577 | Magnaporthe grisea (M. oryzae) 70-15 conserved hypothetical protein (467 aa)	MGG_00577T0	50 kDa	0	2
86		| MGG_03401 | Magnaporthe grisea (M. oryzae) 70-15 conserved hypothetical protein (2731 aa)	MGG_03401T0	300 kDa	0	2
87		| MGG_08516 | Magnaporthe grisea (M. oryzae) 70-15 predicted protein (397 aa)	MGG_08516T0	44 kDa	0	2
88		| MGG_00239 | Magnaporthe grisea (M. oryzae) 70-15 multidrug resistance protein 1 (1241 aa)	MGG_00239T0	131 kDa	0	2
89		| MGG_02486 | Magnaporthe grisea (M. oryzae) 70-15 TTL domain-containing protein (857 aa)	MGG_02486T0	93 kDa	0	2
90		| MGG_08837 | Magnaporthe grisea (M. oryzae) 70-15 MIZ zinc finger protein (536 aa)	MGG_08837T0	59 kDa	0	2
91		| MGG_04400 | Magnaporthe grisea (M. oryzae) 70-15 ATP-dependent RNA helicase eIF4A (397 aa)	MGG_04400T0	45 kDa	0	2
92		| MGG_00987 | Magnaporthe grisea (M. oryzae) 70-15 conserved hypothetical protein (522 aa)	MGG_00987T0	54 kDa	0	2
93		| MGG_05714 | Magnaporthe grisea (M. oryzae) 70-15 conserved hypothetical protein (1328 aa)	MGG_05714T0	146 kDa	0	2
94		| MGG_08007 | Magnaporthe grisea (M. oryzae) 70-15 conserved hypothetical protein (254 aa)	MGG_08007T0	27 kDa	0	2
95		| MGG_01952 | Magnaporthe grisea (M. oryzae) 70-15 conserved hypothetical protein (460 aa)	MGG_01952T0	50 kDa	0	2
96		| MGG_10677 | Magnaporthe grisea (M. oryzae) 70-15 mannose-6-phosphate isomerase (448 aa)	MGG_10677T0	49 kDa	0	2
97		| MGG_10278 | Magnaporthe grisea (M. oryzae) 70-15 monooxygenase (471 aa)	MGG_10278T0	52 kDa	0	2
98		| MGG_10717 | Magnaporthe grisea (M. oryzae) 70-15 conserved hypothetical protein (665 aa)	MGG_10717T0	73 kDa	0	2
99		| MGG_01859 | Magnaporthe grisea (M. oryzae) 70-15 predicted protein (755 aa)	MGG_01859T0	78 kDa	0	2
100		| MGG_04784 | Magnaporthe grisea (M. oryzae) 70-15 predicted protein (334 aa)	MGG_04784T0	38 kDa	0	2
101		| MGG_09632 | Magnaporthe grisea (M. oryzae) 70-15 conserved hypothetical protein (348 aa)	MGG_09632T0	35 kDa	0	2
102		| MGG_06046 | Magnaporthe grisea (M. oryzae) 70-15 conserved hypothetical protein (199 aa)	MGG_06046T0	22 kDa	0	2
103		| MGG_02386 | Magnaporthe grisea (M. oryzae) 70-15 autophagy protein Atg27 (355 aa)	MGG_02386T0	38 kDa	18	1
104		| MGG_03487 | Magnaporthe grisea (M. oryzae) 70-15 condensin complex subunit 1 (1235 aa)	MGG_03487T0	137 kDa	8	1
105		| MGG_00408 | Magnaporthe grisea (M. oryzae) 70-15 RCC1 domain-containing protein (670 aa)	MGG_00408T0	71 kDa	4	1
106		| MGG_05270 | Magnaporthe grisea (M. oryzae) 70-15 hypothetical protein (217 aa)	MGG_05270T0	22 kDa	4	1
107		| MGG_02418 | Magnaporthe grisea (M. oryzae) 70-15 vesicular-fusion protein SEC18 (836 aa)	MGG_02418T0	91 kDa	3	1
108		| MGG_00937 | Magnaporthe grisea (M. oryzae) 70-15 ATP-binding cassette sub-family A member 8-A (1655 aa)	MGG_00937T0	180 kDa	3	1
109		| MGG_03131 | Magnaporthe grisea (M. oryzae) 70-15 DDHD domain-containing protein (1035 aa)	MGG_03131T0	113 kDa	2	1
110		| MGG_05138 | Magnaporthe grisea (M. oryzae) 70-15 peroxisomal 2,4-dienoyl-CoA reductase SPS19 (314 aa)	MGG_05138T0	33 kDa	2	1
111		| MGG_06735 | Magnaporthe grisea (M. oryzae) 70-15 Golgi membrane protein (Coy1) (762 aa)	MGG_06735T0	84 kDa	2	1
112		| MGG_08863 | Magnaporthe grisea (M. oryzae) 70-15 conserved hypothetical protein (1120 aa)	MGG_08863T0	123 kDa	2	1
113		| MGG_07087 | Magnaporthe grisea (M. oryzae) 70-15 pre-mRNA-splicing factor syf-1 (833 aa)	MGG_07087T0	96 kDa	1	1
114		| MGG_03841 | Magnaporthe grisea (M. oryzae) 70-15 E3 ubiquitin-protein ligase UPL3 (1924 aa)	MGG_03841T0	209 kDa	1	1
115		| MGG_09301 | Magnaporthe grisea (M. oryzae) 70-15 conserved hypothetical protein (464 aa)	MGG_09301T0	51 kDa	1	1
116		| MGG_01625 | Magnaporthe grisea (M. oryzae) 70-15 conserved hypothetical protein (6500 aa)	MGG_01625T0	696 kDa	1	1
117		| MGG_11893 | Magnaporthe grisea (M. oryzae) 70-15 conserved hypothetical protein (504 aa)	MGG_11893T0	55 kDa	1	1
118		| MGG_11400 | Magnaporthe grisea (M. oryzae) 70-15 endo-1,4-beta-xylanase D precursor (488 aa)	MGG_11400T0	54 kDa	1	1
119		| MGG_03810 | Magnaporthe grisea (M. oryzae) 70-15 polyketide synthase (4245 aa)	MGG_03810T0	459 kDa	1	1
120		| MGG_08732 | Magnaporthe grisea (M. oryzae) 70-15 interferon-induced GTP-binding protein Mx (872 aa)	MGG_08732T0	98 kDa	1	1
121		| MGG_00960 | Magnaporthe grisea (M. oryzae) 70-15 phospholipase D1 (1647 aa)	MGG_00960T0	186 kDa	1	1
122		| MGG_14206 | Magnaporthe grisea (M. oryzae) 70-15 conserved hypothetical protein (710 aa)	MGG_14206T0	75 kDa	1	1
123		| MGG_02313 | Magnaporthe grisea (M. oryzae) 70-15 conserved hypothetical protein (3144 aa)	MGG_02313T0	354 kDa	1	1
124		| MGG_01066 | Magnaporthe grisea (M. oryzae) 70-15 40S ribosomal protein S23 (146 aa)	MGG_01066T0	16 kDa	1	1
125		| MGG_12714 | Magnaporthe grisea (M. oryzae) 70-15 conserved hypothetical protein (310 aa)	MGG_12714T0	33 kDa	1	1
126		| MGG_14757 | Magnaporthe grisea (M. oryzae) 70-15 1-phosphatidylinositol-3-phosphate 5-kinase FAB1 (2516 aa)	MGG_14757T0	279 kDa	1	1
127		| MGG_12631 | Magnaporthe grisea (M. oryzae) 70-15 DNA repair protein RAD5 (1150 aa)	MGG_12631T0	128 kDa	1	1
128		| MGG_03963 | Magnaporthe grisea (M. oryzae) 70-15 predicted protein (319 aa)	MGG_03963T0	34 kDa	1	1
129		| MGG_05064 | Magnaporthe grisea (M. oryzae) 70-15 hypothetical protein (96 aa)	MGG_05064T0	11 kDa	1	1
130		| MGG_01950 | Magnaporthe grisea (M. oryzae) 70-15 ent-kaurene oxidase (478 aa)	MGG_01950T0	54 kDa	1	1
131		| MGG_00188 | Magnaporthe grisea (M. oryzae) 70-15 nuclear GTP-binding protein NUG1 (548 aa)	MGG_00188T0	59 kDa	1	1
132		| MGG_03378 | Magnaporthe grisea (M. oryzae) 70-15 structural maintenance of chromosomes protein 4 (1497 aa)	MGG_03378T0	167 kDa	1	1
133		| MGG_10955 | Magnaporthe grisea (M. oryzae) 70-15 WD repeat-containing protein 44 (1182 aa)	MGG_10955T0	126 kDa	1	1
134		| MGG_09487 | Magnaporthe grisea (M. oryzae) 70-15 origin recognition complex subunit 2 (593 aa)	MGG_09487T0	65 kDa	1	1
135		| MGG_02944 | Magnaporthe grisea (M. oryzae) 70-15 serine/threonine-protein kinase hal4 (756 aa)	MGG_02944T0	83 kDa	1	1
136		| MGG_07017 | Magnaporthe grisea (M. oryzae) 70-15 predicted protein (169 aa)	MGG_07017T0	18 kDa	1	1
137		| MGG_11818 | Magnaporthe grisea (M. oryzae) 70-15 aldo-keto reductase (298 aa)	MGG_11818T0	33 kDa	1	1
138		| MGG_06401 | Magnaporthe grisea (M. oryzae) 70-15 predicted protein (474 aa)	MGG_06401T0	48 kDa	1	1
139		| MGG_01032 | Magnaporthe grisea (M. oryzae) 70-15 BRCT domain-containing protein (841 aa)	MGG_01032T0	93 kDa	1	1
140		| MGG_14465 | Magnaporthe grisea (M. oryzae) 70-15 predicted protein (643 aa)	MGG_14465T0	56 kDa	0	1
141		| MGG_11426 | Magnaporthe grisea (M. oryzae) 70-15 5'-3' exoribonuclease 2 (1042 aa)	MGG_11426T0	116 kDa	0	1
142		| MGG_01513 | Magnaporthe grisea (M. oryzae) 70-15 ferrochelatase (439 aa)	MGG_01513T0	48 kDa	0	1
143		| MGG_08063 | Magnaporthe grisea (M. oryzae) 70-15 pyruvate kinase (529 aa)	MGG_08063T0	58 kDa	0	1
144		| MGG_04120 | Magnaporthe grisea (M. oryzae) 70-15 phenylacetone monooxygenase (632 aa)	MGG_04120T0	70 kDa	0	1
145		| MGG_09773 | Magnaporthe grisea (M. oryzae) 70-15 predicted protein (187 aa)	MGG_09773T0	20 kDa	0	1
146		| MGG_12158 | Magnaporthe grisea (M. oryzae) 70-15 conserved hypothetical protein (1162 aa)	MGG_12158T0	122 kDa	0	1
147		| MGG_03598 | Magnaporthe grisea (M. oryzae) 70-15 conserved hypothetical protein (459 aa)	MGG_03598T0	52 kDa	0	1
148		| MGG_12154 | Magnaporthe grisea (M. oryzae) 70-15 fatty acid synthase subunit alpha reductase (1860 aa)	MGG_12154T0	204 kDa	0	1
149		| MGG_00022 | Magnaporthe grisea (M. oryzae) 70-15 enniatin synthetase (4094 aa)	MGG_00022T0	448 kDa	0	1
150		| MGG_13185 | Magnaporthe grisea (M. oryzae) 70-15 inositol-3-phosphate synthase (553 aa)	MGG_13185T0	61 kDa	0	1
151		| MGG_06896 | Magnaporthe grisea (M. oryzae) 70-15 UDP-N-acetylglucosamine-peptide N-acetylglucosaminyltransferase (1521 aa)	MGG_06896T0	169 kDa	0	1
152		| MGG_04710 | Magnaporthe grisea (M. oryzae) 70-15 translational activator GCN1 (2679 aa)	MGG_04710T0	290 kDa	0	1
153		| MGG_09098 | Magnaporthe grisea (M. oryzae) 70-15 endo-1,4-beta-xylanase (1041 aa)	MGG_09098T0	112 kDa	0	1
154		| MGG_02716 | Magnaporthe grisea (M. oryzae) 70-15 conserved hypothetical protein (2413 aa)	MGG_02716T0	266 kDa	0	1
155		| MGG_03252 | Magnaporthe grisea (M. oryzae) 70-15 E3 ubiquitin-protein ligase ptr1 + RNA transport protein 1 (4049 aa)	MGG_03252T0	450 kDa	0	1
156		| MGG_04544 | Magnaporthe grisea (M. oryzae) 70-15 F1F0 ATP synthase assembly protein Atp11 (346 aa)	MGG_04544T0	38 kDa	0	1
157		| MGG_08288 | Magnaporthe grisea (M. oryzae) 70-15 short-chain-fatty-acid-CoA ligase (580 aa)	MGG_08288T0	63 kDa	0	1
158		| MGG_14099 | Magnaporthe grisea (M. oryzae) 70-15 conserved hypothetical protein (468 aa)	MGG_14099T0	50 kDa	0	1
159		| MGG_03037 | Magnaporthe grisea (M. oryzae) 70-15 predicted protein (490 aa)	MGG_03037T0	55 kDa	0	1
160		| MGG_06035 | Magnaporthe grisea (M. oryzae) 70-15 FK506-binding protein 1B (114 aa)	MGG_06035T0	12 kDa	0	1
161		| MGG_10897 | Magnaporthe grisea (M. oryzae) 70-15 predicted protein (658 aa)	MGG_10897T0	70 kDa	0	1
162		| MGG_01794 | Magnaporthe grisea (M. oryzae) 70-15 conserved hypothetical protein (529 aa)	MGG_01794T0	60 kDa	0	1
163		| MGG_08807 | Magnaporthe grisea (M. oryzae) 70-15 pre-mRNA-splicing factor ATP-dependent RNA helicase prp22 (1208 aa)	MGG_08807T0	135 kDa	0	1
164		| MGG_02557 | Magnaporthe grisea (M. oryzae) 70-15 predicted protein (322 aa)	MGG_02557T0	34 kDa	0	1
165		| MGG_11796 | Magnaporthe grisea (M. oryzae) 70-15 conserved hypothetical protein (898 aa)	MGG_11796T0	98 kDa	0	1
166		| MGG_00175 | Magnaporthe grisea (M. oryzae) 70-15 6-phosphogluconate dehydrogenase (493 aa)	MGG_00175T0	54 kDa	0	1
167		| MGG_09557 | Magnaporthe grisea (M. oryzae) 70-15 vacuolar protein sorting-associated protein 4 (751 aa)	MGG_09557T0	82 kDa	0	1
168		| MGG_02167 | Magnaporthe grisea (M. oryzae) 70-15 major facilitator superfamily transporter (598 aa)	MGG_02167T0	64 kDa	0	1
169		| MGG_12463 | Magnaporthe grisea (M. oryzae) 70-15 conserved hypothetical protein (1119 aa)	MGG_12463T0	119 kDa	0	1
170		| MGG_06225 | Magnaporthe grisea (M. oryzae) 70-15 hypothetical protein (154 aa)	MGG_06225T0	16 kDa	0	1
171		| MGG_06527 | Magnaporthe grisea (M. oryzae) 70-15 NADPH-ferrihemoprotein reductase (1612 aa)	MGG_06527T0	177 kDa	0	1
172		| MGG_07905 | Magnaporthe grisea (M. oryzae) 70-15 predicted protein (1974 aa)	MGG_07905T0	224 kDa	0	1
173		| MGG_04066 | Magnaporthe grisea (M. oryzae) 70-15 phospholipid-transporting ATPase 1 (1378 aa)	MGG_04066T0	152 kDa	0	1
174		| MGG_05411 | Magnaporthe grisea (M. oryzae) 70-15 predicted protein (709 aa)	MGG_05411T0	78 kDa	0	1
175		| MGG_06784 | Magnaporthe grisea (M. oryzae) 70-15 aldo-keto reductase (304 aa)	MGG_06784T0	34 kDa	0	1
176		| MGG_04107 | Magnaporthe grisea (M. oryzae) 70-15 SET domain-containing protein 8 (479 aa)	MGG_04107T0	53 kDa	0	1
177		| MGG_03222 | Magnaporthe grisea (M. oryzae) 70-15 predicted protein (1552 aa)	MGG_03222T0	173 kDa	0	1
178		| MGG_01741 | Magnaporthe grisea (M. oryzae) 70-15 conserved hypothetical protein (3320 aa)	MGG_01741T0	367 kDa	0	1
179		| MGG_06141 | Magnaporthe grisea (M. oryzae) 70-15 solute carrier family 25 member 38 (421 aa)	MGG_06141T0	46 kDa	0	1
180		| MGG_13620 | Magnaporthe grisea (M. oryzae) 70-15 hypothetical protein (913 aa)	MGG_13620T0	101 kDa	0	1
181		| MGG_04321 | Magnaporthe grisea (M. oryzae) 70-15 conserved hypothetical protein (1174 aa)	MGG_04321T0	124 kDa	0	1
182		| MGG_09170 | Magnaporthe grisea (M. oryzae) 70-15 conserved hypothetical protein (1051 aa)	MGG_09170T0	114 kDa	0	1
183		| MGG_03141 | Magnaporthe grisea (M. oryzae) 70-15 hypothetical protein (289 aa)	MGG_03141T0	33 kDa	0	1
184		| MGG_03886 | Magnaporthe grisea (M. oryzae) 70-15 nuclear envelope protein (644 aa)	MGG_03886T0	73 kDa	0	1
185		| MGG_06563 | Magnaporthe grisea (M. oryzae) 70-15 hypothetical protein (624 aa)	MGG_06563T0	65 kDa	0	1
186		| MGG_02648 | Magnaporthe grisea (M. oryzae) 70-15 interferon-induced GTP-binding protein Mx (753 aa)	MGG_02648T0	85 kDa	0	1
187		| MGG_07331 | Magnaporthe grisea (M. oryzae) 70-15 1,3-beta-glucanosyltransferase gel1 (447 aa)	MGG_07331T0	49 kDa	0	1
188		| MGG_09589 | Magnaporthe grisea (M. oryzae) 70-15 phenolpthiocerol synthesis polyketide synthase ppsA (3842 aa)	MGG_09589T0	418 kDa	0	1
189		| MGG_10957 | Magnaporthe grisea (M. oryzae) 70-15 GTP-dependent nucleic acid-binding protein engD (395 aa)	MGG_10957T0	44 kDa	0	1
190		| MGG_14118 | Magnaporthe grisea (M. oryzae) 70-15 trehalose-phosphatase (945 aa)	MGG_14118T0	105 kDa	0	1
191		| MGG_02491 | Magnaporthe grisea (M. oryzae) 70-15 DNA replication ATP-dependent helicase dna2 (1690 aa)	MGG_02491T0	187 kDa	0	1
192		| MGG_00302 | Magnaporthe grisea (M. oryzae) 70-15 conserved hypothetical protein (772 aa)	MGG_00302T0	86 kDa	0	1
193		| MGG_02782 | Magnaporthe grisea (M. oryzae) 70-15 ATP12 chaperone protein (366 aa)	MGG_02782T0	40 kDa	0	1
194		| MGG_12809 | Magnaporthe grisea (M. oryzae) 70-15 conserved hypothetical protein (565 aa)	MGG_12809T0	58 kDa	0	1
195		| MGG_02996 | Magnaporthe grisea (M. oryzae) 70-15 conserved hypothetical protein (390 aa)	MGG_02996T0	41 kDa	0	1
196		| MGG_02665 | Magnaporthe grisea (M. oryzae) 70-15 conserved hypothetical protein (1479 aa)	MGG_02665T0	163 kDa	0	1
197		| MGG_01376 | Magnaporthe grisea (M. oryzae) 70-15 tyrosine-protein phosphatase 1 (1140 aa)	MGG_01376T0	124 kDa	0	1
198		| MGG_01850 | Magnaporthe grisea (M. oryzae) 70-15 hypothetical protein (277 aa)	MGG_01850T0	30 kDa	0	1
199		| MGG_06761 | Magnaporthe grisea (M. oryzae) 70-15 monooxygenase (493 aa)	MGG_06761T0	54 kDa	0	1
200		| MGG_04899 | Magnaporthe grisea (M. oryzae) 70-15 lipid A export ATP-binding/permease protein msbA (1656 aa)	MGG_04899T0	181 kDa	0	1
201		| MGG_03912 | Magnaporthe grisea (M. oryzae) 70-15 conserved hypothetical protein (677 aa)	MGG_03912T0	70 kDa	0	1
202		| MGG_08734 | Magnaporthe grisea (M. oryzae) 70-15 predicted protein (372 aa)	MGG_08734T0	42 kDa	0	1
203		| MGG_06145 | Magnaporthe grisea (M. oryzae) 70-15 DUF500 domain-containing protein (731 aa)	MGG_06145T0	78 kDa	0	1
204		| MGG_11636 | Magnaporthe grisea (M. oryzae) 70-15 conserved hypothetical protein (1408 aa)	MGG_11636T0	153 kDa	0	1
205		| MGG_04040 | Magnaporthe grisea (M. oryzae) 70-15 pre-mRNA-splicing factor ATP-dependent RNA helicase PRP43 (1165 aa)	MGG_04040T0	129 kDa	0	1
206		| MGG_04982 | Magnaporthe grisea (M. oryzae) 70-15 HEAT repeat protein (2073 aa)	MGG_04982T0	223 kDa	0	1
207		| MGG_02290 | Magnaporthe grisea (M. oryzae) 70-15 conserved hypothetical protein (286 aa)	MGG_02290T0	32 kDa	0	1
208		| MGG_13800 | Magnaporthe grisea (M. oryzae) 70-15 mitochondrial protein cyt-4 (1092 aa)	MGG_13800T0	121 kDa	0	1
209		| MGG_00487 | Magnaporthe grisea (M. oryzae) 70-15 mitochondrial intermediate peptidase (788 aa)	MGG_00487T0	88 kDa	0	1
210		| MGG_10199 | Magnaporthe grisea (M. oryzae) 70-15 leucine Rich Repeat domain-containing protein (867 aa)	MGG_10199T0	95 kDa	0	1
211		| MGG_00763 | Magnaporthe grisea (M. oryzae) 70-15 NIMA interactive protein (949 aa)	MGG_00763T0	103 kDa	0	1
212		| MGG_02986 | Magnaporthe grisea (M. oryzae) 70-15 DNA polymerase zeta catalytic subunit (1716 aa)	MGG_02986T0	195 kDa	0	1
213		| MGG_01671 | Magnaporthe grisea (M. oryzae) 70-15 eukaryotic translation initiation factor 6 (247 aa)	MGG_01671T0	27 kDa	0	1
214		| MGG_00083 | Magnaporthe grisea (M. oryzae) 70-15 predicted protein (292 aa)	MGG_00083T0	32 kDa	0	1
215		| MGG_00730 | Magnaporthe grisea (M. oryzae) 70-15 RING finger protein (689 aa)	MGG_00730T0	76 kDa	0	1
216		| MGG_08285 | Magnaporthe grisea (M. oryzae) 70-15 mycocerosic acid synthase (2397 aa)	MGG_08285T0	257 kDa	0	1
217		| MGG_01655 | Magnaporthe grisea (M. oryzae) 70-15 copper radical oxidase (1015 aa)	MGG_01655T0	106 kDa	0	1
218		| MGG_13766 | Magnaporthe grisea (M. oryzae) 70-15 conserved hypothetical protein (322 aa)	MGG_13766T0	36 kDa	0	1
219		| MGG_05147 | Magnaporthe grisea (M. oryzae) 70-15 sphingoid long chain base kinase 4 (534 aa)	MGG_05147T0	57 kDa	0	1
220		| MGG_00432 | Magnaporthe grisea (M. oryzae) 70-15 conserved hypothetical protein (175 aa)	MGG_00432T0	19 kDa	0	1
221		| MGG_04991 | Magnaporthe grisea (M. oryzae) 70-15 conserved hypothetical protein (376 aa)	MGG_04991T0	39 kDa	0	1
222		| MGG_04477 | Magnaporthe grisea (M. oryzae) 70-15 DNA-directed RNA polymerase III subunit RPC1 (1457 aa)	MGG_04477T0	163 kDa	0	1
223		| MGG_06572 | Magnaporthe grisea (M. oryzae) 70-15 phosphatidylinositol-4-phosphate 5-kinase its3 (PtdIns(4)P-5-kinase) (1058 aa)	MGG_06572T0	117 kDa	0	1
224		| MGG_09049 | Magnaporthe grisea (M. oryzae) 70-15 predicted protein (198 aa)	MGG_09049T0	21 kDa	0	1
225		| MGG_13406 | Magnaporthe grisea (M. oryzae) 70-15 trans-aconitate 2-methyltransferase (265 aa)	MGG_13406T0	29 kDa	0	1
226		| MGG_02511 | Magnaporthe grisea (M. oryzae) 70-15 50S ribosomal protein L3 (389 aa)	MGG_02511T0	42 kDa	0	1
227		| MGG_02823 | Magnaporthe grisea (M. oryzae) 70-15 beige/BEACH domain-containing protein (2651 aa)	MGG_02823T0	298 kDa	0	1
228		| MGG_00583 | Magnaporthe grisea (M. oryzae) 70-15 beta-galactosidase (1237 aa)	MGG_00583T0	140 kDa	0	1
229		| MGG_11036 | Magnaporthe grisea (M. oryzae) 70-15 cellobiose dehydrogenase (842 aa)	MGG_11036T0	90 kDa	0	1
230		| MGG_04882 | Magnaporthe grisea (M. oryzae) 70-15 conserved hypothetical protein (413 aa)	MGG_04882T0	45 kDa	0	1
231		| MGG_13168 | Magnaporthe grisea (M. oryzae) 70-15 conserved hypothetical protein (708 aa)	MGG_13168T0	79 kDa	0	1
232		| MGG_03549 | Magnaporthe grisea (M. oryzae) 70-15 DNA repair and recombination protein RAD54 (820 aa)	MGG_03549T0	92 kDa	0	1
233		| MGG_13484 | Magnaporthe grisea (M. oryzae) 70-15 conserved hypothetical protein (278 aa)	MGG_13484T0	31 kDa	0	1
234		| MGG_01757 | Magnaporthe grisea (M. oryzae) 70-15 kinesin heavy chain (935 aa)	MGG_01757T0	103 kDa	0	1
235		| MGG_01793 | Magnaporthe grisea (M. oryzae) 70-15 short-chain dehydrogenase/reductase SDR (282 aa)	MGG_01793T0	30 kDa	0	1
236		| MGG_06373 | Magnaporthe grisea (M. oryzae) 70-15 oxidoreductase (425 aa)	MGG_06373T0	46 kDa	0	1
237		| MGG_03140 | Magnaporthe grisea (M. oryzae) 70-15 leucine carboxyl methyltransferase 2 (1056 aa)	MGG_03140T0	117 kDa	0	1
238		| MGG_02030 | Magnaporthe grisea (M. oryzae) 70-15 predicted protein (452 aa)	MGG_02030T0	52 kDa	0	1
239		| MGG_01979 | Magnaporthe grisea (M. oryzae) 70-15 T-complex protein 1 subunit beta (532 aa)	MGG_01979T0	57 kDa	0	1
240		| MGG_10271 | Magnaporthe grisea (M. oryzae) 70-15 conserved hypothetical protein (1320 aa)	MGG_10271T0	141 kDa	0	1
241		| MGG_00153 | Magnaporthe grisea (M. oryzae) 70-15 sphingolipid long chain base-responsive protein LSP1 (362 aa)	MGG_00153T0	40 kDa	0	1
242		| MGG_03700 | Magnaporthe grisea (M. oryzae) 70-15 conserved hypothetical protein (1673 aa)	MGG_03700T0	191 kDa	0	1
243		| MGG_01473 | Magnaporthe grisea (M. oryzae) 70-15 oxidoreductase 2-nitropropane dioxygenase family (388 aa)	MGG_01473T0	41 kDa	0	1
244		| MGG_14371 | Magnaporthe grisea (M. oryzae) 70-15 hypothetical protein (221 aa)	MGG_14371T0	23 kDa	0	1
245		| MGG_07443 | Magnaporthe grisea (M. oryzae) 70-15 oxidoreductase BLI-4 (321 aa)	MGG_07443T0	35 kDa	0	1
246		| MGG_04528 | Magnaporthe grisea (M. oryzae) 70-15 conserved hypothetical protein (1585 aa)	MGG_04528T0	163 kDa	0	1
247		| MGG_04466 | Magnaporthe grisea (M. oryzae) 70-15 DNA mismatch repair protein mutS (1114 aa)	MGG_04466T0	122 kDa	0	1
248		| MGG_13178 | Magnaporthe grisea (M. oryzae) 70-15 conserved hypothetical protein (426 aa)	MGG_13178T0	45 kDa	0	1
249		| MGG_03038 | Magnaporthe grisea (M. oryzae) 70-15 conserved hypothetical protein (760 aa)	MGG_03038T0	85 kDa	0	1
250		| MGG_09440 | Magnaporthe grisea (M. oryzae) 70-15 MFS transporter (470 aa)	MGG_09440T0	52 kDa	0	1
251		| MGG_04669 | Magnaporthe grisea (M. oryzae) 70-15 predicted protein (826 aa)	MGG_04669T0	90 kDa	0	1
252		| MGG_04924 | Magnaporthe grisea (M. oryzae) 70-15 conserved hypothetical protein (549 aa)	MGG_04924T0	57 kDa	0	1
253		| MGG_08236 | Magnaporthe grisea (M. oryzae) 70-15 polyketide synthase (2617 aa)	MGG_08236T0	286 kDa	0	1
254		| MGG_07737 | Magnaporthe grisea (M. oryzae) 70-15 U3 small nucleolar RNA-associated protein 20 (2660 aa)	MGG_07737T0	299 kDa	0	1
255		| MGG_04374 | Magnaporthe grisea (M. oryzae) 70-15 hypothetical protein (310 aa)	MGG_04374T0	34 kDa	0	1
256		| MGG_00835 | Magnaporthe grisea (M. oryzae) 70-15 flotillin domain-containing protein (499 aa)	MGG_00835T0	55 kDa	0	1
257		| MGG_09215 | Magnaporthe grisea (M. oryzae) 70-15 conserved hypothetical protein (1624 aa)	MGG_09215T0	176 kDa	0	1
258		| MGG_01068 | Magnaporthe grisea (M. oryzae) 70-15 JmjC domain-containing protein (1346 aa)	MGG_01068T0	151 kDa	0	1
259		| MGG_09785 | Magnaporthe grisea (M. oryzae) 70-15 conserved hypothetical protein (301 aa)	MGG_09785T0	32 kDa	0	1
260		| MGG_08617 | Magnaporthe grisea (M. oryzae) 70-15 H(+)/hexose cotransporter 1 (552 aa)	MGG_08617T0	60 kDa	0	1
261		| MGG_03739 | Magnaporthe grisea (M. oryzae) 70-15 predicted protein (941 aa)	MGG_03739T0	102 kDa	0	1
262		| MGG_00130 | Magnaporthe grisea (M. oryzae) 70-15 conserved hypothetical protein (337 aa)	MGG_00130T0	37 kDa	0	1
263		| MGG_10435 | Magnaporthe grisea (M. oryzae) 70-15 predicted protein (407 aa)	MGG_10435T0	44 kDa	0	1
264		| MGG_03283 | Magnaporthe grisea (M. oryzae) 70-15 vacuolar membrane protein (1009 aa)	MGG_03283T0	112 kDa	0	1
265		| MGG_08855 | Magnaporthe grisea (M. oryzae) 70-15 conserved hypothetical protein (1021 aa)	MGG_08855T0	110 kDa	0	1
266		| MGG_06124 | Magnaporthe grisea (M. oryzae) 70-15 activating signal cointegrator 1 complex subunit 3 (1999 aa)	MGG_06124T0	223 kDa	0	1
267		| MGG_10480 | Magnaporthe grisea (M. oryzae) 70-15 hypothetical protein (1000 aa)	MGG_10480T0	115 kDa	0	1
268		| MGG_09757 | Magnaporthe grisea (M. oryzae) 70-15 neutral alpha-glucosidase ab (853 aa)	MGG_09757T0	95 kDa	0	1
269		| MGG_01885 | Magnaporthe grisea (M. oryzae) 70-15 beta-glucosidase 2 (795 aa)	MGG_01885T0	85 kDa	0	1
270		| MGG_01833 | Magnaporthe grisea (M. oryzae) 70-15 conserved hypothetical protein (782 aa)	MGG_01833T0	88 kDa	0	1
271		| MGG_06706 | Magnaporthe grisea (M. oryzae) 70-15 predicted protein (924 aa)	MGG_06706T0	106 kDa	0	1
272		| MGG_13498 | Magnaporthe grisea (M. oryzae) 70-15 transcriptional regulatory protein SIN3 (1386 aa)	MGG_13498T0	153 kDa	0	1
273		| MGG_09322 | Magnaporthe grisea (M. oryzae) 70-15 tripeptidyl-peptidase 1 (508 aa)	MGG_09322T0	54 kDa	0	1
274		| MGG_05598 | Magnaporthe grisea (M. oryzae) 70-15 conserved hypothetical protein (1185 aa)	MGG_05598T0	128 kDa	0	1
275		| MGG_01313 | Magnaporthe grisea (M. oryzae) 70-15 D-amino-acid oxidase (365 aa)	MGG_01313T0	39 kDa	0	1
276		| MGG_10277 | Magnaporthe grisea (M. oryzae) 70-15 brefeldin A resistance protein (1560 aa)	MGG_10277T0	174 kDa	0	1
277		| MGG_09160 | Magnaporthe grisea (M. oryzae) 70-15 beta-glucosidase 1 (986 aa)	MGG_09160T0	107 kDa	0	1
278		| MGG_08139 | Magnaporthe grisea (M. oryzae) 70-15 methionine aminopeptidase 1 (396 aa)	MGG_08139T0	44 kDa	0	1
279		| MGG_09350 | Magnaporthe grisea (M. oryzae) 70-15 conserved hypothetical protein (439 aa)	MGG_09350T0	48 kDa	0	1
280		| MGG_14791 | Magnaporthe grisea (M. oryzae) 70-15 conserved hypothetical protein (397 aa)	MGG_14791T0	42 kDa	0	1
281		| MGG_09466 | Magnaporthe grisea (M. oryzae) 70-15 conserved hypothetical protein (257 aa)	MGG_09466T0	28 kDa	0	1
282		| MGG_08900 | Magnaporthe grisea (M. oryzae) 70-15 WD40 domain-containing protein (505 aa)	MGG_08900T0	55 kDa	0	1
283		| MGG_03220 | Magnaporthe grisea (M. oryzae) 70-15 isoleucyl-tRNA synthetase (1078 aa)	MGG_03220T0	124 kDa	0	1
284		| MGG_15183 | Magnaporthe grisea (M. oryzae) 70-15 vacuolar basic amino acid transporter 2 (565 aa)	MGG_15183T0	60 kDa	0	1
285		| MGG_10942 | Magnaporthe grisea (M. oryzae) 70-15 peptidase (770 aa)	MGG_10942T0	85 kDa	0	1
286		| MGG_00771 | Magnaporthe grisea (M. oryzae) 70-15 5-oxoprolinase (1377 aa)	MGG_00771T0	151 kDa	0	1
287		| MGG_00243 | Magnaporthe grisea (M. oryzae) 70-15 conserved hypothetical protein (663 aa)	MGG_00243T0	71 kDa	0	1
288		| MGG_01239 | Magnaporthe grisea (M. oryzae) 70-15 conserved hypothetical protein (359 aa)	MGG_01239T0	38 kDa	0	1
289		| MGG_04765 | Magnaporthe grisea (M. oryzae) 70-15 mannan endo-1,6-alpha-mannosidase DCW1 (496 aa)	MGG_04765T0	55 kDa	0	1
290		| MGG_07003 | Magnaporthe grisea (M. oryzae) 70-15 serine/threonine-protein kinase ssp1 (1207 aa)	MGG_07003T0	133 kDa	0	1
291		| MGG_03166 | Magnaporthe grisea (M. oryzae) 70-15 predicted protein (443 aa)	MGG_03166T0	49 kDa	0	1
292		| MGG_15176 | Magnaporthe grisea (M. oryzae) 70-15 cyclin-H (398 aa)	MGG_15176T0 (+1)	44 kDa	0	1
293		| MGG_02689 | Magnaporthe grisea (M. oryzae) 70-15 D-arabinono-1,4-lactone oxidase (549 aa)	MGG_02689T0	62 kDa	0	1
294		| MGG_09883 | Magnaporthe grisea (M. oryzae) 70-15 conserved hypothetical protein (169 aa)	MGG_09883T0	18 kDa	0	1
295		| MGG_04906 | Magnaporthe grisea (M. oryzae) 70-15 conserved hypothetical protein (894 aa)	MGG_04906T0	96 kDa	0	1
296		| MGG_03080 | Magnaporthe grisea (M. oryzae) 70-15 ribosome biogenesis protein Sqt1 (512 aa)	MGG_03080T0	53 kDa	0	1
297		| MGG_00260 | Magnaporthe grisea (M. oryzae) 70-15 conserved hypothetical protein (240 aa)	MGG_00260T0	27 kDa	0	1
298		| MGG_04844 | Magnaporthe grisea (M. oryzae) 70-15 conserved hypothetical protein (513 aa)	MGG_04844T0	59 kDa	0	1
299		| MGG_05355 | Magnaporthe grisea (M. oryzae) 70-15 predicted protein (568 aa)	MGG_05355T0	62 kDa	0	1
300		| MGG_03226 | Magnaporthe grisea (M. oryzae) 70-15 cytochrome b-c1 complex subunit 2 (464 aa)	MGG_03226T0	48 kDa	0	1
301		| MGG_03243 | Magnaporthe grisea (M. oryzae) 70-15 peptidyl-prolyl isomerase CWC27 (549 aa)	MGG_03243T0	60 kDa	0	1
302		| MGG_01750 | Magnaporthe grisea (M. oryzae) 70-15 conserved hypothetical protein (774 aa)	MGG_01750T0	78 kDa	0	1
303		| MGG_10216 | Magnaporthe grisea (M. oryzae) 70-15 monoxygenase (465 aa)	MGG_10216T0	51 kDa	0	1
304		| MGG_04655 | Magnaporthe grisea (M. oryzae) 70-15 conserved hypothetical protein (466 aa)	MGG_04655T0	50 kDa	0	1
305		| MGG_03137 | Magnaporthe grisea (M. oryzae) 70-15 conserved hypothetical protein (638 aa)	MGG_03137T0	69 kDa	0	1
306		| MGG_02354 | Magnaporthe grisea (M. oryzae) 70-15 predicted protein (183 aa)	MGG_02354T0	20 kDa	0	1
307		| MGG_03129 | Magnaporthe grisea (M. oryzae) 70-15 U3 small nucleolar RNA-associated protein 15 (556 aa)	MGG_03129T0	60 kDa	0	1
308		| MGG_07066 | Magnaporthe grisea (M. oryzae) 70-15 calcium-binding mitochondrial carrier protein Aralar1 (711 aa)	MGG_07066T0	79 kDa	0	1
309		| MGG_10483 | Magnaporthe grisea (M. oryzae) 70-15 predicted protein (602 aa)	MGG_10483T0	63 kDa	0	1
310		| MGG_14976 | Magnaporthe grisea (M. oryzae) 70-15 choline dehydrogenase (553 aa)	MGG_14976T0	61 kDa	0	1
311		| MGG_01771 | Magnaporthe grisea (M. oryzae) 70-15 peroxisome assembly protein 12 (454 aa)	MGG_01771T0	50 kDa	0	1
312		| MGG_02892 | Magnaporthe grisea (M. oryzae) 70-15 predicted protein (498 aa)	MGG_02892T0	53 kDa	0	1
313		| MGG_08645 | Magnaporthe grisea (M. oryzae) 70-15 conserved hypothetical protein (1131 aa)	MGG_08645T0	123 kDa	0	1
314		| MGG_12049 | Magnaporthe grisea (M. oryzae) 70-15 hypothetical protein (128 aa)	MGG_12049T0	13 kDa	0	1
315		| MGG_10613 | Magnaporthe grisea (M. oryzae) 70-15 retinol dehydrogenase 11 (325 aa)	MGG_10613T0	35 kDa	0	1
316		| MGG_01121 | Magnaporthe grisea (M. oryzae) 70-15 vesicular-fusion protein SEC17 (293 aa)	MGG_01121T0	33 kDa	0	1
317		| MGG_07200 | Magnaporthe grisea (M. oryzae) 70-15 plasma membrane ATPase (927 aa)	MGG_07200T0	100 kDa	0	1
318		| MGG_14778 | Magnaporthe grisea (M. oryzae) 70-15 leptomycin B resistance protein pmd1 (1263 aa)	MGG_14778T0	136 kDa	0	1
319		| MGG_01511 | Magnaporthe grisea (M. oryzae) 70-15 benomyl/methotrexate resistance protein (591 aa)	MGG_01511T0	64 kDa	0	1
320		| MGG_05049 | Magnaporthe grisea (M. oryzae) 70-15 conserved hypothetical protein (1267 aa)	MGG_05049T0	138 kDa	0	1
321		| MGG_14909 | Magnaporthe grisea (M. oryzae) 70-15 hypothetical protein (65 aa)	MGG_14909T0	7 kDa	0	1
322		| MGG_13013 | Magnaporthe grisea (M. oryzae) 70-15 chitin synthase 8 (1873 aa)	MGG_13013T0	208 kDa	0	1
323		| MGG_04213 | Magnaporthe grisea (M. oryzae) 70-15 conserved hypothetical protein (590 aa)	MGG_04213T0	65 kDa	0	1
324		| MGG_14805 | Magnaporthe grisea (M. oryzae) 70-15 DUF907 domain-containing protein (810 aa)	MGG_14805T0	86 kDa	0	1
325		| MGG_05419 | Magnaporthe grisea (M. oryzae) 70-15 predicted protein (828 aa)	MGG_05419T0	91 kDa	0	1
326		| MGG_00249 | Magnaporthe grisea (M. oryzae) 70-15 MIZ zinc finger domain-containing protein (667 aa)	MGG_00249T0	75 kDa	0	1
327		| MGG_03584 | Magnaporthe grisea (M. oryzae) 70-15 integral membrane protein (397 aa)	MGG_03584T0	43 kDa	0	1
328		| MGG_04346 | Magnaporthe grisea (M. oryzae) 70-15 sterol 24-C-methyltransferase (391 aa)	MGG_04346T0	43 kDa	0	1
329		| MGG_14995 | Magnaporthe grisea (M. oryzae) 70-15 predicted protein (420 aa)	MGG_14995T0	47 kDa	0	1
330		| MGG_12733 | Magnaporthe grisea (M. oryzae) 70-15 conserved hypothetical protein (334 aa)	MGG_12733T0	33 kDa	0	1
331		| MGG_01553 | Magnaporthe grisea (M. oryzae) 70-15 3-isopropylmalate dehydratase (779 aa)	MGG_01553T0	84 kDa	0	1
332		| MGG_05235 | Magnaporthe grisea (M. oryzae) 70-15 pisatin demethylase (527 aa)	MGG_05235T0	59 kDa	0	1
333		| MGG_07674 | Magnaporthe grisea (M. oryzae) 70-15 predicted protein (581 aa)	MGG_07674T0	62 kDa	0	1
334		| MGG_12313 | Magnaporthe grisea (M. oryzae) 70-15 conserved hypothetical protein (299 aa)	MGG_12313T0	30 kDa	0	1
335		| MGG_02984 | Magnaporthe grisea (M. oryzae) 70-15 RING-9 protein (851 aa)	MGG_02984T0	92 kDa	0	1
336		| MGG_08911 | Magnaporthe grisea (M. oryzae) 70-15 conserved hypothetical protein (1667 aa)	MGG_08911T0	187 kDa	0	1
337		| MGG_08890 | Magnaporthe grisea (M. oryzae) 70-15 predicted protein (678 aa)	MGG_08890T0	76 kDa	0	1
338		| MGG_08761 | Magnaporthe grisea (M. oryzae) 70-15 peptidase S41 family protein (892 aa)	MGG_08761T0	95 kDa	0	1
339		| MGG_04629 | Magnaporthe grisea (M. oryzae) 70-15 integral membrane protein (1238 aa)	MGG_04629T0	134 kDa	0	1
340		| MGG_08975 | Magnaporthe grisea (M. oryzae) 70-15 3-hydroxy-3-methylglutaryl-coenzyme A reductase (1175 aa)	MGG_08975T0	126 kDa	0	1
341		| MGG_08842 | Magnaporthe grisea (M. oryzae) 70-15 pyruvate dehydrogenase complex protein X component (446 aa)	MGG_08842T0	47 kDa	0	1
342		| MGG_02842 | Magnaporthe grisea (M. oryzae) 70-15 hsp70-like protein (573 aa)	MGG_02842T0	61 kDa	0	1
343		| MGG_04348 | Magnaporthe grisea (M. oryzae) 70-15 pectate lyase (324 aa)	MGG_04348T0	34 kDa	0	1
344		| MGG_01291 | Magnaporthe grisea (M. oryzae) 70-15 glycerol-3-phosphate O-acyltransferase 1 (790 aa)	MGG_01291T0	88 kDa	0	1
345		| MGG_03323 | Magnaporthe grisea (M. oryzae) 70-15 exocyst protein (1459 aa)	MGG_03323T0	161 kDa	0	1
346		| MGG_10605 | Magnaporthe grisea (M. oryzae) 70-15 kelch repeat-containing protein 3 (689 aa)	MGG_10605T0	78 kDa	0	1
347		| MGG_03710 | Magnaporthe grisea (M. oryzae) 70-15 conserved hypothetical protein (491 aa)	MGG_03710T0	56 kDa	0	1
348		| MGG_06869 | Magnaporthe grisea (M. oryzae) 70-15 conserved hypothetical protein (486 aa)	MGG_06869T0	50 kDa	0	1
349		| MGG_02187 | Magnaporthe grisea (M. oryzae) 70-15 predicted protein (803 aa)	MGG_02187T0	81 kDa	0	1
350		| MGG_05242 | Magnaporthe grisea (M. oryzae) 70-15 conserved hypothetical protein (309 aa)	MGG_05242T0	33 kDa	0	1
351		| MGG_00193 | Magnaporthe grisea (M. oryzae) 70-15 mitotic control protein dis3 (991 aa)	MGG_00193T0	111 kDa	0	1
352		| MGG_11447 | Magnaporthe grisea (M. oryzae) 70-15 formamidopyrimidine-DNA glycosylase (398 aa)	MGG_11447T0	44 kDa	0	1
353		| MGG_05467 | Magnaporthe grisea (M. oryzae) 70-15 sodium/nucleoside cotransporter 1 (663 aa)	MGG_05467T0	71 kDa	0	1
354		| MGG_13491 | Magnaporthe grisea (M. oryzae) 70-15 peroxisomal long-chain fatty acid import protein 2 (829 aa)	MGG_13491T0	93 kDa	0	1
355		| MGG_12130 | Magnaporthe grisea (M. oryzae) 70-15 serine/threonine protein phosphatase 2A (671 aa)	MGG_12130T0	76 kDa	0	1
356		| MGG_11779 | Magnaporthe grisea (M. oryzae) 70-15 conserved hypothetical protein (1866 aa)	MGG_11779T0	209 kDa	0	1
357		| MGG_09437 | Magnaporthe grisea (M. oryzae) 70-15 conserved hypothetical protein (370 aa)	MGG_09437T0	40 kDa	0	1
358		| MGG_08919 | Magnaporthe grisea (M. oryzae) 70-15 UDP-glucose,sterol transferase (1324 aa)	MGG_08919T0	145 kDa	0	1
359		| MGG_08696 | Magnaporthe grisea (M. oryzae) 70-15 conserved hypothetical protein (405 aa)	MGG_08696T0	43 kDa	0	1
360		| MGG_13291 | Magnaporthe grisea (M. oryzae) 70-15 copper amine oxidase (790 aa)	MGG_13291T0	88 kDa	0	1
361		| MGG_00265 | Magnaporthe grisea (M. oryzae) 70-15 conserved hypothetical protein (325 aa)	MGG_00265T0	34 kDa	0	1
362		| MGG_08536 | Magnaporthe grisea (M. oryzae) 70-15 predicted protein (687 aa)	MGG_08536T0	73 kDa	0	1
363		| MGG_07121 | Magnaporthe grisea (M. oryzae) 70-15 DNA mismatch repair protein mutL (772 aa)	MGG_07121T0	85 kDa	0	1
364		| MGG_12176 | Magnaporthe grisea (M. oryzae) 70-15 conserved hypothetical protein (147 aa)	MGG_12176T0	16 kDa	0	1
365		| MGG_08946 | Magnaporthe grisea (M. oryzae) 70-15 predicted protein (237 aa)	MGG_08946T0	26 kDa	0	1
366		| MGG_00588 | Magnaporthe grisea (M. oryzae) 70-15 CIA30 family protein (234 aa)	MGG_00588T0	25 kDa	0	1
367		| MGG_00390 | Magnaporthe grisea (M. oryzae) 70-15 predicted protein (260 aa)	MGG_00390T0	28 kDa	0	1
368		| MGG_02378 | Magnaporthe grisea (M. oryzae) 70-15 glutamate decarboxylase 1 (518 aa)	MGG_02378T0	58 kDa	0	1
369		| MGG_02065 | Magnaporthe grisea (M. oryzae) 70-15 kinesin light chain (874 aa)	MGG_02065T0	98 kDa	0	1
370		| MGG_01884 | Magnaporthe grisea (M. oryzae) 70-15 predicted protein (404 aa)	MGG_01884T0	45 kDa	0	1
371		| MGG_12100 | Magnaporthe grisea (M. oryzae) 70-15 conserved hypothetical protein (475 aa)	MGG_12100T0	53 kDa	0	1
372		| MGG_12137 | Magnaporthe grisea (M. oryzae) 70-15 lysine decarboxylase family protein (266 aa)	MGG_12137T0	28 kDa	0	1
373		| MGG_02456 | Magnaporthe grisea (M. oryzae) 70-15 predicted protein (1312 aa)	MGG_02456T0	144 kDa	0	1
374		| MGG_05525 | Magnaporthe grisea (M. oryzae) 70-15 conserved hypothetical protein (513 aa)	MGG_05525T0	57 kDa	0	1
375		| MGG_13777 | Magnaporthe grisea (M. oryzae) 70-15 beta-glucanase (283 aa)	MGG_13777T0	31 kDa	0	1
376		| MGG_14192 | Magnaporthe grisea (M. oryzae) 70-15 predicted protein (117 aa)	MGG_14192T0	12 kDa	0	1
377		| MGG_03651 | Magnaporthe grisea (M. oryzae) 70-15 conserved hypothetical protein (288 aa)	MGG_03651T0	33 kDa	0	1
378		| MGG_01053 | Magnaporthe grisea (M. oryzae) 70-15 predicted protein (479 aa)	MGG_01053T0	54 kDa	0	1
379		| MGG_11463 | Magnaporthe grisea (M. oryzae) 70-15 conserved hypothetical protein (390 aa)	MGG_11463T0	43 kDa	0	1
380		| MGG_06481 | Magnaporthe grisea (M. oryzae) 70-15 tRNA pseudouridine synthase D (934 aa)	MGG_06481T0	104 kDa	0	1
381		| MGG_07487 | Magnaporthe grisea (M. oryzae) 70-15 ATP-dependent DNA helicase (1389 aa)	MGG_07487T0	157 kDa	0	1
382		| MGG_08723 | Magnaporthe grisea (M. oryzae) 70-15 conserved hypothetical protein (324 aa)	MGG_08723T0	36 kDa	0	1
383		| MGG_07141 | Magnaporthe grisea (M. oryzae) 70-15 conserved hypothetical protein (935 aa)	MGG_07141T0	104 kDa	0	1
384		| MGG_04644 | Magnaporthe grisea (M. oryzae) 70-15 predicted protein (706 aa)	MGG_04644T0	79 kDa	0	1
385		| MGG_01613 | Magnaporthe grisea (M. oryzae) 70-15 molybdenum cofactor sulfurase (842 aa)	MGG_01613T0	92 kDa	0	1
386		| MGG_03337 | Magnaporthe grisea (M. oryzae) 70-15 endoprotease Endo-Pro-Aspergillus niger (524 aa)	MGG_03337T0	57 kDa	0	1
387		| MGG_02574 | Magnaporthe grisea (M. oryzae) 70-15 conserved hypothetical protein (903 aa)	MGG_02574T0	101 kDa	0	1
388		| MGG_05861 | Magnaporthe grisea (M. oryzae) 70-15 predicted protein (390 aa)	MGG_05861T0	43 kDa	0	1
389		| MGG_11903 | Magnaporthe grisea (M. oryzae) 70-15 cation efflux family protein family (581 aa)	MGG_11903T0	62 kDa	0	1
390		| MGG_00253 | Magnaporthe grisea (M. oryzae) 70-15 imidazole glycerol phosphate synthase hisHF (556 aa)	MGG_00253T0	59 kDa	0	1
391		| MGG_09558 | Magnaporthe grisea (M. oryzae) 70-15 conserved hypothetical protein (705 aa)	MGG_09558T0	79 kDa	0	1
392		| MGG_03910 | Magnaporthe grisea (M. oryzae) 70-15 conserved hypothetical protein (366 aa)	MGG_03910T0	40 kDa	0	1
393		| MGG_11478 | Magnaporthe grisea (M. oryzae) 70-15 predicted protein (227 aa)	MGG_11478T0	25 kDa	0	1
394		| MGG_08154 | Magnaporthe grisea (M. oryzae) 70-15 conserved hypothetical protein (225 aa)	MGG_08154T0	25 kDa	0	1
395		| MGG_05600 | Magnaporthe grisea (M. oryzae) 70-15 quinate permease (554 aa)	MGG_05600T0	61 kDa	0	1
396		| MGG_04000 | Magnaporthe grisea (M. oryzae) 70-15 conserved hypothetical protein (813 aa)	MGG_04000T0	90 kDa	0	1
397		| MGG_03245 | Magnaporthe grisea (M. oryzae) 70-15 aldose 1-epimerase (405 aa)	MGG_03245T0	45 kDa	0	1
398		| MGG_01098 | Magnaporthe grisea (M. oryzae) 70-15 conserved hypothetical protein (258 aa)	MGG_01098T0	29 kDa	0	1
399		| MGG_08189 | Magnaporthe grisea (M. oryzae) 70-15 aromatic amino acid aminotransferase (647 aa)	MGG_08189T0	73 kDa	0	1
400		| MGG_10840 | Magnaporthe grisea (M. oryzae) 70-15 peroxisomal targeting signal receptor (651 aa)	MGG_10840T0	71 kDa	0	1
401		| MGG_00769 | Magnaporthe grisea (M. oryzae) 70-15 conserved hypothetical protein (555 aa)	MGG_00769T0	61 kDa	0	1
402		| MGG_01490 | Magnaporthe grisea (M. oryzae) 70-15 conserved hypothetical protein (291 aa)	MGG_01490T0	32 kDa	0	1
403		| MGG_11680 | Magnaporthe grisea (M. oryzae) 70-15 AAA family ATPase (704 aa)	MGG_11680T0	78 kDa	0	1
404		| MGG_04180 | Magnaporthe grisea (M. oryzae) 70-15 DnaJ domain-containing protein (217 aa)	MGG_04180T0	25 kDa	0	1
405		| MGG_14810 | Magnaporthe grisea (M. oryzae) 70-15 predicted protein (103 aa)	MGG_14810T0	12 kDa	0	1
406		| MGG_02846 | Magnaporthe grisea (M. oryzae) 70-15 conserved hypothetical protein (1828 aa)	MGG_02846T0	201 kDa	0	1
407		| MGG_10741 | Magnaporthe grisea (M. oryzae) 70-15 conserved hypothetical protein (517 aa)	MGG_10741T0	56 kDa	0	1
408		| MGG_11428 | Magnaporthe grisea (M. oryzae) 70-15 arginine N-methyltransferase (556 aa)	MGG_11428T0	61 kDa	0	1
409		| MGG_07384 | Magnaporthe grisea (M. oryzae) 70-15 cystathionine beta-synthase (534 aa)	MGG_07384T0	57 kDa	0	1
410		| MGG_08589 | Magnaporthe grisea (M. oryzae) 70-15 conserved hypothetical protein (369 aa)	MGG_08589T0	40 kDa	0	1
411		| MGG_12988 | Magnaporthe grisea (M. oryzae) 70-15 alpha-glucoside transport protein (568 aa)	MGG_12988T0	64 kDa	0	1
412		| MGG_00816 | Magnaporthe grisea (M. oryzae) 70-15 predicted protein (318 aa)	MGG_00816T0	34 kDa	0	1
413		| MGG_02905 | Magnaporthe grisea (M. oryzae) 70-15 tRNA-specific adenosine deaminase 2 (594 aa)	MGG_02905T0	64 kDa	0	1
414		| MGG_10259 | Magnaporthe grisea (M. oryzae) 70-15 predicted protein (165 aa)	MGG_10259T0	18 kDa	0	1
415		| MGG_04146 | Magnaporthe grisea (M. oryzae) 70-15 conserved hypothetical protein (675 aa)	MGG_04146T0	74 kDa	0	1
416		| MGG_12776 | Magnaporthe grisea (M. oryzae) 70-15 conserved hypothetical protein (730 aa)	MGG_12776T0	80 kDa	0	1
417		| MGG_03870 | Magnaporthe grisea (M. oryzae) 70-15 minor extracellular protease vpr (918 aa)	MGG_03870T0	98 kDa	0	1
418		| MGG_01259 | Magnaporthe grisea (M. oryzae) 70-15 U4/U6 small nuclear ribonucleoprotein Prp4 (522 aa)	MGG_01259T0	57 kDa	0	1
419		| MGG_12309 | Magnaporthe grisea (M. oryzae) 70-15 conserved hypothetical protein (916 aa)	MGG_12309T0	104 kDa	0	1
420		| MGG_07081 | Magnaporthe grisea (M. oryzae) 70-15 elongator complex protein 4 (408 aa)	MGG_07081T0	44 kDa	0	1
421		| MGG_10137 | Magnaporthe grisea (M. oryzae) 70-15 predicted protein (326 aa)	MGG_10137T0	36 kDa	0	1
422		| MGG_10793 | Magnaporthe grisea (M. oryzae) 70-15 predicted protein (602 aa)	MGG_10793T0	63 kDa	0	1
423		| MGG_13292 | Magnaporthe grisea (M. oryzae) 70-15 conserved hypothetical protein (639 aa)	MGG_13292T0	68 kDa	0	1
424		| MGG_03128 | Magnaporthe grisea (M. oryzae) 70-15 conserved hypothetical protein (390 aa)	MGG_03128T0	41 kDa	0	1
425		| MGG_03208 | Magnaporthe grisea (M. oryzae) 70-15 glycolipid-anchored surface protein 5 (432 aa)	MGG_03208T0	46 kDa	0	1
426		| MGG_05989 | Magnaporthe grisea (M. oryzae) 70-15 dipeptidyl aminopeptidase B (769 aa)	MGG_05989T0	86 kDa	0	1
427		| MGG_04404 | Magnaporthe grisea (M. oryzae) 70-15 pisatin demethylase (515 aa)	MGG_04404T0	57 kDa	0	1
428		| MGG_07527 | Magnaporthe grisea (M. oryzae) 70-15 hypothetical protein (138 aa)	MGG_07527T0	15 kDa	0	1
429		| MGG_10701 | Magnaporthe grisea (M. oryzae) 70-15 conserved hypothetical protein (372 aa)	MGG_10701T0	41 kDa	0	1
430		| MGG_00496 | Magnaporthe grisea (M. oryzae) 70-15 conserved hypothetical protein (217 aa)	MGG_00496T0	24 kDa	0	1
431		| MGG_07449 | Magnaporthe grisea (M. oryzae) 70-15 conserved hypothetical protein (221 aa)	MGG_07449T0	25 kDa	0	1
432		| MGG_15197 | Magnaporthe grisea (M. oryzae) 70-15 predicted protein (107 aa)	MGG_15197T0	12 kDa	0	1
433		| MGG_14776 | Magnaporthe grisea (M. oryzae) 70-15 repressor of RNA polymerase III transcription MAF1 (485 aa)	MGG_14776T0	54 kDa	0	1
434		| MGG_12616 | Magnaporthe grisea (M. oryzae) 70-15 conserved hypothetical protein (426 aa)	MGG_12616T0	46 kDa	0	1
435		| MGG_00179 | Magnaporthe grisea (M. oryzae) 70-15 conserved hypothetical protein (986 aa)	MGG_00179T0	106 kDa	0	1
436		| MGG_15114 | Magnaporthe grisea (M. oryzae) 70-15 conserved hypothetical protein (452 aa)	MGG_15114T0	49 kDa	0	1
437		| MGG_05175 | Magnaporthe grisea (M. oryzae) 70-15 epoxide hydrolase 2 (365 aa)	MGG_05175T0	40 kDa	0	1
438		| MGG_01622 | Magnaporthe grisea (M. oryzae) 70-15 uroporphyrinogen decarboxylase (368 aa)	MGG_01622T0	42 kDa	0	1
439		| MGG_00964 | Magnaporthe grisea (M. oryzae) 70-15 predicted protein (138 aa)	MGG_00964T0	15 kDa	0	1
440		| MGG_03520 | Magnaporthe grisea (M. oryzae) 70-15 zinc finger protein (116 aa)	MGG_03520T0	13 kDa	0	1
441		| MGG_10301 | Magnaporthe grisea (M. oryzae) 70-15 conserved hypothetical protein (293 aa)	MGG_10301T0	33 kDa	0	1
442		| MGG_14881 | Magnaporthe grisea (M. oryzae) 70-15 predicted protein (367 aa)	MGG_14881T0	40 kDa	0	1
443		| MGG_02747 | Magnaporthe grisea (M. oryzae) 70-15 40S ribosomal protein S4-A (263 aa)	MGG_02747T0	29 kDa	26	0
444		| MGG_06379 | Magnaporthe grisea (M. oryzae) 70-15 midasin (4938 aa)	MGG_06379T0	549 kDa	15	0
445		| MGG_03850 | Magnaporthe grisea (M. oryzae) 70-15 DNA polymerase epsilon catalytic subunit A (2241 aa)	MGG_03850T0	255 kDa	11	0
446		| MGG_09355 | Magnaporthe grisea (M. oryzae) 70-15 NACHT domain-containing protein (2185 aa)	MGG_09355T0	244 kDa	10	0
447		| MGG_08230 | Magnaporthe grisea (M. oryzae) 70-15 hypothetical protein (134 aa)	MGG_08230T0 (+1)	14 kDa	8	0
448		| MGG_07506 | Magnaporthe grisea (M. oryzae) 70-15 geranylgeranyl pyrophosphate synthetase (758 aa)	MGG_07506T0	84 kDa	8	0
449		| MGG_07103 | Magnaporthe grisea (M. oryzae) 70-15 conserved hypothetical protein (764 aa)	MGG_07103T0	84 kDa	8	0
450		| MGG_08878 | Magnaporthe grisea (M. oryzae) 70-15 TATA-box-binding protein (256 aa)	MGG_08878T0	27 kDa	8	0
451		| MGG_11773 | Magnaporthe grisea (M. oryzae) 70-15 bud site selection protein 6 (1004 aa)	MGG_11773T0	109 kDa	7	0
452		| MGG_11205 | Magnaporthe grisea (M. oryzae) 70-15 dynein heavy chain (4354 aa)	MGG_11205T0	493 kDa	7	0
453		| MGG_07818 | Magnaporthe grisea (M. oryzae) 70-15 conserved hypothetical protein (828 aa)	MGG_07818T0 (+1)	92 kDa	7	0
454		| MGG_00546 | Magnaporthe grisea (M. oryzae) 70-15 60S ribosomal protein L44 (107 aa)	MGG_00546T0	12 kDa	7	0
455		| MGG_06924 | Magnaporthe grisea (M. oryzae) 70-15 nucleosome assembly protein (405 aa)	MGG_06924T0	46 kDa	6	0
456		| MGG_05125 | Magnaporthe grisea (M. oryzae) 70-15 ankyrin repeat domain-containing protein 29 (1171 aa)	MGG_05125T0	129 kDa	6	0
457		| MGG_06096 | Magnaporthe grisea (M. oryzae) 70-15 tRNA wybutosine-synthesizing protein 1 (772 aa)	MGG_06096T0	86 kDa	6	0
458		| MGG_09639 | Magnaporthe grisea (M. oryzae) 70-15 cell wall alpha-1,3-glucan synthase ags1 (2252 aa)	MGG_09639T0	250 kDa	6	0
459		| MGG_12779 | Magnaporthe grisea (M. oryzae) 70-15 predicted protein (924 aa)	MGG_12779T0	100 kDa	5	0
460		| MGG_01105 | Magnaporthe grisea (M. oryzae) 70-15 DUF974 domain-containing protein (340 aa)	MGG_01105T0	36 kDa	5	0
461		| MGG_14387 | Magnaporthe grisea (M. oryzae) 70-15 predicted protein (112 aa)	MGG_14387T0	12 kDa	5	0
462		| MGG_01342 | Magnaporthe grisea (M. oryzae) 70-15 sensory/regulatory protein rpfC (1170 aa)	MGG_01342T0	129 kDa	5	0
463		| MGG_10791 | Magnaporthe grisea (M. oryzae) 70-15 predicted protein (241 aa)	MGG_10791T0	26 kDa	5	0
464		| MGG_00139 | Magnaporthe grisea (M. oryzae) 70-15 E3 ubiquitin-protein ligase bre-1 (706 aa)	MGG_00139T0	80 kDa	5	0
465		| MGG_07291 | Magnaporthe grisea (M. oryzae) 70-15 CTD kinase subunit alpha (1185 aa)	MGG_07291T0	132 kDa	4	0
466		| MGG_03413 | Magnaporthe grisea (M. oryzae) 70-15 conserved hypothetical protein (811 aa)	MGG_03413T0	88 kDa	4	0
467		| MGG_03056 | Magnaporthe grisea (M. oryzae) 70-15 aorsin precursor (678 aa)	MGG_03056T0	74 kDa	4	0
468		| MGG_03310 | Magnaporthe grisea (M. oryzae) 70-15 T-complex protein 1 subunit eta (559 aa)	MGG_03310T1	61 kDa	4	0
469		| MGG_04251 | Magnaporthe grisea (M. oryzae) 70-15 phosphate transporter family protein (594 aa)	MGG_04251T0	64 kDa	4	0
470		| MGG_13065 | Magnaporthe grisea (M. oryzae) 70-15 SCF E3 ubiquitin ligase complex F-box protein grrA (735 aa)	MGG_13065T0	80 kDa	4	0
471		| MGG_09872 | Magnaporthe grisea (M. oryzae) 70-15 malate dehydrogenase (363 aa)	MGG_09872T0	39 kDa	4	0
472		| MGG_11707 | Magnaporthe grisea (M. oryzae) 70-15 predicted protein (863 aa)	MGG_11707T0	99 kDa	3	0
473		| MGG_01518 | Magnaporthe grisea (M. oryzae) 70-15 nitrogen assimilation transcription factor nit-4 (989 aa)	MGG_01518T0	109 kDa	3	0
474		| MGG_04513 | Magnaporthe grisea (M. oryzae) 70-15 hypothetical protein (403 aa)	MGG_04513T0	43 kDa	3	0
475		| MGG_08876 | Magnaporthe grisea (M. oryzae) 70-15 conserved hypothetical protein (827 aa)	MGG_08876T0	90 kDa	3	0
476		| MGG_06054 | Magnaporthe grisea (M. oryzae) 70-15 conserved hypothetical protein (715 aa)	MGG_06054T0	76 kDa	3	0
477		| MGG_02302 | Magnaporthe grisea (M. oryzae) 70-15 HhH-GPD family base excision DNA repair protein (376 aa)	MGG_02302T0	40 kDa	3	0
478		| MGG_03957 | Magnaporthe grisea (M. oryzae) 70-15 conserved hypothetical protein (346 aa)	MGG_03957T0	37 kDa	3	0
479		| MGG_00781 | Magnaporthe grisea (M. oryzae) 70-15 predicted protein (757 aa)	MGG_00781T0	84 kDa	3	0
480		| MGG_15452 | Magnaporthe grisea (M. oryzae) 70-15 conserved hypothetical protein (513 aa)	MGG_15452T0	58 kDa	3	0
481		| MGG_06113 | Magnaporthe grisea (M. oryzae) 70-15 conserved hypothetical protein (356 aa)	MGG_06113T0	41 kDa	3	0
482		| MGG_04923 | Magnaporthe grisea (M. oryzae) 70-15 predicted protein (1708 aa)	MGG_04923T0	184 kDa	3	0
483		| MGG_01847 | Magnaporthe grisea (M. oryzae) 70-15 conserved hypothetical protein (254 aa)	MGG_01847T0	28 kDa	3	0
484		| MGG_08601 | Magnaporthe grisea (M. oryzae) 70-15 choline-sulfatase (563 aa)	MGG_08601T0	63 kDa	3	0
485		| MGG_05123 | Magnaporthe grisea (M. oryzae) 70-15 conserved hypothetical protein (414 aa)	MGG_05123T0	47 kDa	2	0
486		| MGG_02523 | Magnaporthe grisea (M. oryzae) 70-15 conserved hypothetical protein (545 aa)	MGG_02523T0	59 kDa	2	0
487		| MGG_10712 | Magnaporthe grisea (M. oryzae) 70-15 exoglucanase 1 (450 aa)	MGG_10712T0	49 kDa	2	0
488		| MGG_04409 | Magnaporthe grisea (M. oryzae) 70-15 conserved hypothetical protein (657 aa)	MGG_04409T0	70 kDa	2	0
489		| MGG_13453 | Magnaporthe grisea (M. oryzae) 70-15 RNA-dependent RNA polymerase (1267 aa)	MGG_13453T0	143 kDa	2	0
490		| MGG_04687 | Magnaporthe grisea (M. oryzae) 70-15 predicted protein (286 aa)	MGG_04687T0	31 kDa	2	0
491		| MGG_09272 | Magnaporthe grisea (M. oryzae) 70-15 beta-glucosidase 1 (874 aa)	MGG_09272T0	95 kDa	2	0
492		| MGG_11206 | Magnaporthe grisea (M. oryzae) 70-15 conserved hypothetical protein (788 aa)	MGG_11206T0	90 kDa	2	0
493		| MGG_00241 | Magnaporthe grisea (M. oryzae) 70-15 polyketide synthase (2198 aa)	MGG_00241T0	238 kDa	2	0
494		| MGG_13613 | Magnaporthe grisea (M. oryzae) 70-15 spindle pole body component alp14 (919 aa)	MGG_13613T0	99 kDa	2	0
495		| MGG_07888 | Magnaporthe grisea (M. oryzae) 70-15 predicted protein (599 aa)	MGG_07888T0	66 kDa	2	0
496		| MGG_10118 | Magnaporthe grisea (M. oryzae) 70-15 ATPase family AAA domain-containing protein 1 (1279 aa)	MGG_10118T0	137 kDa	2	0
497		| MGG_10428 | Magnaporthe grisea (M. oryzae) 70-15 conserved hypothetical protein (426 aa)	MGG_10428T0	44 kDa	2	0
498		| MGG_08724 | Magnaporthe grisea (M. oryzae) 70-15 glycosyltransferase (488 aa)	MGG_08724T0	53 kDa	2	0
499		| MGG_10522 | Magnaporthe grisea (M. oryzae) 70-15 conserved hypothetical protein (401 aa)	MGG_10522T0	44 kDa	2	0
500		| MGG_01218 | Magnaporthe grisea (M. oryzae) 70-15 conserved hypothetical protein (1388 aa)	MGG_01218T0	150 kDa	2	0
501		| MGG_06500 | Magnaporthe grisea (M. oryzae) 70-15 WD repeat-containing protein (637 aa)	MGG_06500T0	71 kDa	2	0
502		| MGG_06798 | Magnaporthe grisea (M. oryzae) 70-15 conserved hypothetical protein (441 aa)	MGG_06798T0	47 kDa	2	0
503		| MGG_04685 | Magnaporthe grisea (M. oryzae) 70-15 conserved hypothetical protein (1459 aa)	MGG_04685T0	157 kDa	2	0
504		| MGG_13514 | Magnaporthe grisea (M. oryzae) 70-15 ENTH domain-containing protein (616 aa)	MGG_13514T0	68 kDa	2	0
505		| MGG_13441 | Magnaporthe grisea (M. oryzae) 70-15 cytochrome b2, mitochondrial precursor (482 aa)	MGG_13441T0	53 kDa	2	0
506		| MGG_08462 | Magnaporthe grisea (M. oryzae) 70-15 hypothetical protein (318 aa)	MGG_08462T0	34 kDa	2	0
507		| MGG_07061 | Magnaporthe grisea (M. oryzae) 70-15 conserved hypothetical protein (668 aa)	MGG_07061T0	76 kDa	2	0
508		| MGG_13813 | Magnaporthe grisea (M. oryzae) 70-15 phosphoribosylglycinamide formyltransferase (224 aa)	MGG_13813T0	24 kDa	2	0
509		| MGG_05423 | Magnaporthe grisea (M. oryzae) 70-15 conserved hypothetical protein (479 aa)	MGG_05423T0	54 kDa	2	0
510		| MGG_01054 | Magnaporthe grisea (M. oryzae) 70-15 vacuolar morphogenesis protein AvaB (1050 aa)	MGG_01054T0	116 kDa	2	0
511		| MGG_08493 | Magnaporthe grisea (M. oryzae) 70-15 conserved hypothetical protein (794 aa)	MGG_08493T0	87 kDa	2	0
512		| MGG_04745 | Magnaporthe grisea (M. oryzae) 70-15 ARP2/3 complex 34 kDa subunit (320 aa)	MGG_04745T0	37 kDa	2	0
513		| MGG_00506 | Magnaporthe grisea (M. oryzae) 70-15 vacuolar protein sorting/targeting protein PEP1 (1516 aa)	MGG_00506T0	170 kDa	2	0
514		| MGG_00858 | Magnaporthe grisea (M. oryzae) 70-15 hypothetical protein (144 aa)	MGG_00858T0	16 kDa	2	0
515		| MGG_05529 | Magnaporthe grisea (M. oryzae) 70-15 feruloyl esterase B (506 aa)	MGG_05529T0	53 kDa	2	0
516		| MGG_08658 | Magnaporthe grisea (M. oryzae) 70-15 predicted protein (118 aa)	MGG_08658T0	13 kDa	2	0
517		| MGG_02928 | Magnaporthe grisea (M. oryzae) 70-15 conserved hypothetical protein (634 aa)	MGG_02928T0	67 kDa	2	0
518		| MGG_12358 | Magnaporthe grisea (M. oryzae) 70-15 conserved hypothetical protein (936 aa)	MGG_12358T0	100 kDa	1	0
519		| MGG_06038 | Magnaporthe grisea (M. oryzae) 70-15 U3 small nucleolar RNA-associated protein 21 (1043 aa)	MGG_06038T0	114 kDa	1	0
520		| MGG_09214 | Magnaporthe grisea (M. oryzae) 70-15 predicted protein (911 aa)	MGG_09214T0	98 kDa	1	0
521		| MGG_05676 | Magnaporthe grisea (M. oryzae) 70-15 coatomer subunit delta (515 aa)	MGG_05676T0	57 kDa	1	0
522		| MGG_14764 | Magnaporthe grisea (M. oryzae) 70-15 conserved hypothetical protein (2931 aa)	MGG_14764T0	328 kDa	1	0
523		| MGG_04617 | Magnaporthe grisea (M. oryzae) 70-15 conserved hypothetical protein (1848 aa)	MGG_04617T0	195 kDa	1	0
524		| MGG_13176 | Magnaporthe grisea (M. oryzae) 70-15 conserved hypothetical protein (1829 aa)	MGG_13176T0	201 kDa	1	0
525		| MGG_09907 | Magnaporthe grisea (M. oryzae) 70-15 ubiquitin carboxyl-terminal hydrolase 13 (780 aa)	MGG_09907T0	86 kDa	1	0
526		| MGG_10149 | Magnaporthe grisea (M. oryzae) 70-15 4-nitrophenylphosphatase (288 aa)	MGG_10149T0	31 kDa	1	0
527		| MGG_07928 | Magnaporthe grisea (M. oryzae) 70-15 ubiquitin (155 aa)	MGG_07928T0	18 kDa	1	0
528		| MGG_09917 | Magnaporthe grisea (M. oryzae) 70-15 DNA topoisomerase 1 (907 aa)	MGG_09917T0	103 kDa	1	0
529		| MGG_03082 | Magnaporthe grisea (M. oryzae) 70-15 conserved hypothetical protein (696 aa)	MGG_03082T0	78 kDa	1	0
530		| MGG_07965 | Magnaporthe grisea (M. oryzae) 70-15 alkaline proteinase (389 aa)	MGG_07965T0	40 kDa	1	0
531		| MGG_00918 | Magnaporthe grisea (M. oryzae) 70-15 RINT-1 family protein (791 aa)	MGG_00918T0	89 kDa	1	0
532		| MGG_13171 | Magnaporthe grisea (M. oryzae) 70-15 E3 ubiquitin-protein ligase ubr1 (2133 aa)	MGG_13171T0	242 kDa	1	0
533		| MGG_11181 | Magnaporthe grisea (M. oryzae) 70-15 C2 domain-containing protein (1439 aa)	MGG_11181T0	163 kDa	1	0
534		| MGG_03047 | Magnaporthe grisea (M. oryzae) 70-15 oxysterol-binding protein 1 (1284 aa)	MGG_03047T0	142 kDa	1	0
535		| MGG_03171 | Magnaporthe grisea (M. oryzae) 70-15 conserved hypothetical protein (735 aa)	MGG_03171T0	81 kDa	1	0
536		| MGG_04337 | Magnaporthe grisea (M. oryzae) 70-15 peroxidase/catalase 2 (739 aa)	MGG_04337T0	81 kDa	1	0
537		| MGG_05122 | Magnaporthe grisea (M. oryzae) 70-15 conserved hypothetical protein (399 aa)	MGG_05122T0	43 kDa	1	0
538		| MGG_03664 | Magnaporthe grisea (M. oryzae) 70-15 palmitoyltransferase ERF2 (643 aa)	MGG_03664T0	71 kDa	1	0
539		| MGG_01274 | Magnaporthe grisea (M. oryzae) 70-15 RNA-binding protein (413 aa)	MGG_01274T0	42 kDa	1	0
540		| MGG_06101 | Magnaporthe grisea (M. oryzae) 70-15 SH3 domain-containing protein (597 aa)	MGG_06101T0	63 kDa	1	0
541		| MGG_10458 | Magnaporthe grisea (M. oryzae) 70-15 predicted protein (316 aa)	MGG_10458T0	34 kDa	1	0
542		| MGG_04142 | Magnaporthe grisea (M. oryzae) 70-15 p60 domain-containing protein (426 aa)	MGG_04142T0	47 kDa	1	0
543		| MGG_04012 | Magnaporthe grisea (M. oryzae) 70-15 3-hydroxyisobutyryl-CoA hydrolase, mitochondrial precursor (500 aa)	MGG_04012T0	56 kDa	1	0
544		| MGG_05260 | Magnaporthe grisea (M. oryzae) 70-15 rRNA biogenesis protein RRP5 (1809 aa)	MGG_05260T0	197 kDa	1	0
545		| MGG_03607 | Magnaporthe grisea (M. oryzae) 70-15 alanyl-tRNA synthetase (941 aa)	MGG_03607T0	105 kDa	1	0
546		| MGG_09185 | Magnaporthe grisea (M. oryzae) 70-15 conserved hypothetical protein (1185 aa)	MGG_09185T0	123 kDa	1	0
547		| MGG_01095 | Magnaporthe grisea (M. oryzae) 70-15 conserved hypothetical protein (645 aa)	MGG_01095T0	72 kDa	1	0
548		| MGG_03755 | Magnaporthe grisea (M. oryzae) 70-15 conserved hypothetical protein (255 aa)	MGG_03755T0	28 kDa	1	0
549		| MGG_07059 | Magnaporthe grisea (M. oryzae) 70-15 pre-mRNA-splicing factor ATP-dependent RNA helicase prp22 (1405 aa)	MGG_07059T0	154 kDa	1	0
550		| MGG_09645 | Magnaporthe grisea (M. oryzae) 70-15 fatty acid synthase (2127 aa)	MGG_09645T0	228 kDa	1	0
551		| MGG_15228 | Magnaporthe grisea (M. oryzae) 70-15 predicted protein (118 aa)	MGG_15228T0	13 kDa	1	0
552		| MGG_07198 | Magnaporthe grisea (M. oryzae) 70-15 conserved hypothetical protein (999 aa)	MGG_07198T0	111 kDa	1	0
553		| MGG_00621 | Magnaporthe grisea (M. oryzae) 70-15 beta-hexosaminidase (949 aa)	MGG_00621T0	102 kDa	1	0
554		| MGG_04061 | Magnaporthe grisea (M. oryzae) 70-15 cytokinesis protein sepA (1730 aa)	MGG_04061T0	193 kDa	1	0
555		| MGG_04822 | Magnaporthe grisea (M. oryzae) 70-15 conserved hypothetical protein (392 aa)	MGG_04822T0	43 kDa	1	0
556		| MGG_06704 | Magnaporthe grisea (M. oryzae) 70-15 glycerophosphodiester phosphodiesterase GDE1 (1190 aa)	MGG_06704T0	130 kDa	1	0
557		| MGG_06838 | Magnaporthe grisea (M. oryzae) 70-15 conserved hypothetical protein (1306 aa)	MGG_06838T0	141 kDa	1	0
558		| MGG_04886 | Magnaporthe grisea (M. oryzae) 70-15 conserved hypothetical protein (1380 aa)	MGG_04886T0	151 kDa	1	0
559		| MGG_03302 | Magnaporthe grisea (M. oryzae) 70-15 predicted protein (567 aa)	MGG_03302T0	60 kDa	1	0
560		| MGG_08549 | Magnaporthe grisea (M. oryzae) 70-15 CAMK family protein kinase (658 aa)	MGG_08549T0	73 kDa	1	0
561		| MGG_15004 | Magnaporthe grisea (M. oryzae) 70-15 thioredoxin-1 (221 aa)	MGG_15004T0	23 kDa	1	0
562		| MGG_01895 | Magnaporthe grisea (M. oryzae) 70-15 pantothenate synthetase (390 aa)	MGG_01895T0	42 kDa	1	0
563		| MGG_01378 | Magnaporthe grisea (M. oryzae) 70-15 conserved hypothetical protein (1626 aa)	MGG_01378T0	177 kDa	1	0
564		| MGG_06202 | Magnaporthe grisea (M. oryzae) 70-15 ribosome biogenesis protein BMS1 (1152 aa)	MGG_06202T0	131 kDa	1	0
565		| MGG_05709 | Magnaporthe grisea (M. oryzae) 70-15 conserved hypothetical protein (537 aa)	MGG_05709T0	58 kDa	1	0
566		| MGG_02411 | Magnaporthe grisea (M. oryzae) 70-15 predicted protein (397 aa)	MGG_02411T0	46 kDa	1	0
567		| MGG_01300 | Magnaporthe grisea (M. oryzae) 70-15 L-galactonate dehydratase (453 aa)	MGG_01300T0	50 kDa	1	0
568		| MGG_10337 | Magnaporthe grisea (M. oryzae) 70-15 conserved hypothetical protein (477 aa)	MGG_10337T0	52 kDa	1	0
569		| MGG_01489 | Magnaporthe grisea (M. oryzae) 70-15 conserved hypothetical protein (980 aa)	MGG_01489T0	110 kDa	1	0
570		| MGG_06446 | Magnaporthe grisea (M. oryzae) 70-15 5-aminolevulinate synthase, mitochondrial precursor (616 aa)	MGG_06446T0	66 kDa	1	0
571		| MGG_01920 | Magnaporthe grisea (M. oryzae) 70-15 C2H2 type zinc finger domain protein (994 aa)	MGG_01920T0	108 kDa	1	0
572		| MGG_15062 | Magnaporthe grisea (M. oryzae) 70-15 conserved hypothetical protein (362 aa)	MGG_15062T0	39 kDa	1	0
573		| MGG_04322 | Magnaporthe grisea (M. oryzae) 70-15 predicted protein (706 aa)	MGG_04322T0	78 kDa	1	0
574		| MGG_04433 | Magnaporthe grisea (M. oryzae) 70-15 sulfate transporter family protein (1104 aa)	MGG_04433T0	122 kDa	1	0
575		| MGG_01990 | Magnaporthe grisea (M. oryzae) 70-15 b-ZIP transcription factor IDI-4 (184 aa)	MGG_01990T0	20 kDa	1	0
576		| MGG_08164 | Magnaporthe grisea (M. oryzae) 70-15 disulfide-isomerase erp38 (372 aa)	MGG_08164T0	40 kDa	1	0
577		| MGG_09373 | Magnaporthe grisea (M. oryzae) 70-15 CCCH zinc finger DNA binding protein (555 aa)	MGG_09373T0	61 kDa	1	0
578		| MGG_09941 | Magnaporthe grisea (M. oryzae) 70-15 nod factor export ATP-binding protein I (1623 aa)	MGG_09941T0	178 kDa	1	0
579		| MGG_00928 | Magnaporthe grisea (M. oryzae) 70-15 Sec7 domain-containing protein (1571 aa)	MGG_00928T0	169 kDa	1	0
580		| MGG_02487 | Magnaporthe grisea (M. oryzae) 70-15 calcium-transporting ATPase 2 (Vacuolar Ca(2+)-ATPase) (1390 aa)	MGG_02487T0	151 kDa	1	0
581		| MGG_05693 | Magnaporthe grisea (M. oryzae) 70-15 MIF domain-containing protein (310 aa)	MGG_05693T0	34 kDa	1	0
582		| MGG_02649 | Magnaporthe grisea (M. oryzae) 70-15 conserved hypothetical protein (871 aa)	MGG_02649T0	92 kDa	1	0
583		| MGG_02128 | Magnaporthe grisea (M. oryzae) 70-15 cyclopentanone 1,2-monooxygenase (560 aa)	MGG_02128T0	63 kDa	1	0
584		| MGG_09080 | Magnaporthe grisea (M. oryzae) 70-15 arginyl-tRNA synthetase (640 aa)	MGG_09080T0	73 kDa	1	0
585		| MGG_05480 | Magnaporthe grisea (M. oryzae) 70-15 succinyl-CoA ligase subunit alpha-2 (334 aa)	MGG_05480T0	34 kDa	1	0
586		| MGG_07691 | Magnaporthe grisea (M. oryzae) 70-15 general alpha-glucoside permease (523 aa)	MGG_07691T0	57 kDa	1	0
587		| MGG_04836 | Magnaporthe grisea (M. oryzae) 70-15 conserved hypothetical protein (488 aa)	MGG_04836T0	54 kDa	1	0
588		| MGG_11355 | Magnaporthe grisea (M. oryzae) 70-15 predicted protein (665 aa)	MGG_11355T0	75 kDa	1	0
589		| MGG_11383 | Magnaporthe grisea (M. oryzae) 70-15 phosphoacetylglucosamine mutase (553 aa)	MGG_11383T0	60 kDa	1	0
590		| MGG_08061 | Magnaporthe grisea (M. oryzae) 70-15 conserved hypothetical protein (603 aa)	MGG_08061T0	66 kDa	1	0
591		| MGG_06713 | Magnaporthe grisea (M. oryzae) 70-15 conserved hypothetical protein (499 aa)	MGG_06713T0	55 kDa	1	0
592		| MGG_08841 | Magnaporthe grisea (M. oryzae) 70-15 subunit of condensin complex (1037 aa)	MGG_08841T0	115 kDa	1	0
593		| MGG_09776 | Magnaporthe grisea (M. oryzae) 70-15 conserved hypothetical protein (582 aa)	MGG_09776T0	63 kDa	1	0
594		| MGG_09165 | Magnaporthe grisea (M. oryzae) 70-15 predicted protein (611 aa)	MGG_09165T0	66 kDa	1	0
595		| MGG_07752 | Magnaporthe grisea (M. oryzae) 70-15 ATP synthase subunit alpha liver isoform (552 aa)	MGG_07752T0	60 kDa	1	0
596		| MGG_09003 | Magnaporthe grisea (M. oryzae) 70-15 conserved hypothetical protein (490 aa)	MGG_09003T0	55 kDa	1	0
597		| MGG_07545 | Magnaporthe grisea (M. oryzae) 70-15 CTP synthase (581 aa)	MGG_07545T0	64 kDa	1	0
598		| MGG_00388 | Magnaporthe grisea (M. oryzae) 70-15 conserved hypothetical protein (1078 aa)	MGG_00388T0	120 kDa	1	0
599		| MGG_09901 | Magnaporthe grisea (M. oryzae) 70-15 NAD dependent epimerase/dehydratase family protein (377 aa)	MGG_09901T0	42 kDa	1	0
600		| MGG_03373 | Magnaporthe grisea (M. oryzae) 70-15 CCCH zinc finger domain-containing protein (626 aa)	MGG_03373T0	64 kDa	1	0
601		| MGG_07898 | Magnaporthe grisea (M. oryzae) 70-15 predicted protein (406 aa)	MGG_07898T0	45 kDa	1	0
602		| MGG_05578 | Magnaporthe grisea (M. oryzae) 70-15 C6 zinc finger domain-containing protein (500 aa)	MGG_05578T0	56 kDa	1	0
603		| MGG_13172 | Magnaporthe grisea (M. oryzae) 70-15 WLM domain-containing protein (490 aa)	MGG_13172T0	53 kDa	1	0
604		| MGG_00428 | Magnaporthe grisea (M. oryzae) 70-15 conidial yellow pigment biosynthesis polyketide synthase (2050 aa)	MGG_00428T0	221 kDa	1	0
605		| MGG_00369 | Magnaporthe grisea (M. oryzae) 70-15 cell division cycle protein 123 (437 aa)	MGG_00369T0	49 kDa	1	0
606		| MGG_01428 | Magnaporthe grisea (M. oryzae) 70-15 conserved hypothetical protein (420 aa)	MGG_01428T0	46 kDa	1	0
607		| MGG_01050 | Magnaporthe grisea (M. oryzae) 70-15 inorganic phosphate transporter PHO87 (842 aa)	MGG_01050T0	92 kDa	1	0
608		| MGG_00600 | Magnaporthe grisea (M. oryzae) 70-15 ubiquitin-conjugating enzyme E2 8 (190 aa)	MGG_00600T0	21 kDa	1	0
609		| MGG_06049 | Magnaporthe grisea (M. oryzae) 70-15 ribosomal RNA assembly protein KRR1 (321 aa)	MGG_06049T0	37 kDa	1	0
610		| MGG_09846 | Magnaporthe grisea (M. oryzae) 70-15 TPR repeat-containing protein (1018 aa)	MGG_09846T0	109 kDa	1	0
611		| MGG_03132 | Magnaporthe grisea (M. oryzae) 70-15 DNA repair helicase RAD3 (806 aa)	MGG_03132T0	92 kDa	1	0
612		| MGG_08555 | Magnaporthe grisea (M. oryzae) 70-15 predicted protein (490 aa)	MGG_08555T0	54 kDa	1	0
613		| MGG_15369 | Magnaporthe grisea (M. oryzae) 70-15 conserved hypothetical protein (209 aa)	MGG_15369T0 (+1)	24 kDa	1	0
614		| MGG_06594 | Magnaporthe grisea (M. oryzae) 70-15 chitinase 18-11 (429 aa)	MGG_06594T0	46 kDa	1	0
615		| MGG_05198 | Magnaporthe grisea (M. oryzae) 70-15 conserved hypothetical protein (544 aa)	MGG_05198T0	61 kDa	1	0
616		| MGG_02432 | Magnaporthe grisea (M. oryzae) 70-15 leucyl-tRNA synthetase (1126 aa)	MGG_02432T0	127 kDa	1	0
617		| MGG_05427 | Magnaporthe grisea (M. oryzae) 70-15 microtubule integrity protein mal3 (248 aa)	MGG_05427T0	27 kDa	1	0
618		| MGG_03656 | Magnaporthe grisea (M. oryzae) 70-15 conserved hypothetical protein (873 aa)	MGG_03656T0	97 kDa	1	0
619		| MGG_08495 | Magnaporthe grisea (M. oryzae) 70-15 conserved hypothetical protein (716 aa)	MGG_08495T0	79 kDa	1	0
620		| MGG_06005 | Magnaporthe grisea (M. oryzae) 70-15 RNA exonuclease 3 (702 aa)	MGG_06005T0	77 kDa	1	0
621		| MGG_13385 | Magnaporthe grisea (M. oryzae) 70-15 conserved hypothetical protein (718 aa)	MGG_13385T0	78 kDa	1	0
622		| MGG_03384 | Magnaporthe grisea (M. oryzae) 70-15 conserved hypothetical protein (722 aa)	MGG_03384T0	79 kDa	1	0
623		| MGG_00567 | Magnaporthe grisea (M. oryzae) 70-15 predicted protein (1554 aa)	MGG_00567T0	178 kDa	1	0
624		| MGG_08987 | Magnaporthe grisea (M. oryzae) 70-15 predicted protein (883 aa)	MGG_08987T0	97 kDa	1	0
625		| MGG_01469 | Magnaporthe grisea (M. oryzae) 70-15 homoserine O-acetyltransferase (437 aa)	MGG_01469T0	48 kDa	1	0
626		| MGG_05273 | Magnaporthe grisea (M. oryzae) 70-15 increased rDNA silencing protein 4 (678 aa)	MGG_05273T0	74 kDa	1	0
627		| MGG_04632 | Magnaporthe grisea (M. oryzae) 70-15 conserved hypothetical protein (455 aa)	MGG_04632T0	50 kDa	1	0
628		| MGG_11044 | Magnaporthe grisea (M. oryzae) 70-15 predicted protein (605 aa)	MGG_11044T0 (+1)	66 kDa	1	0
629		| MGG_00452 | Magnaporthe grisea (M. oryzae) 70-15 cytochrome P450 94A2 (518 aa)	MGG_00452T0	58 kDa	1	0
630		| MGG_02504 | Magnaporthe grisea (M. oryzae) 70-15 elongation factor 1-alpha (800 aa)	MGG_02504T0	87 kDa	1	0
631		| MGG_02654 | Magnaporthe grisea (M. oryzae) 70-15 predicted protein (574 aa)	MGG_02654T0	62 kDa	1	0
632		| MGG_07255 | Magnaporthe grisea (M. oryzae) 70-15 E3 ubiquitin-protein ligase pub1 (804 aa)	MGG_07255T0	91 kDa	1	0
633		| MGG_10663 | Magnaporthe grisea (M. oryzae) 70-15 cAMP-regulated D2 protein (570 aa)	MGG_10663T0	63 kDa	1	0
634		| MGG_06550 | Magnaporthe grisea (M. oryzae) 70-15 conserved hypothetical protein (641 aa)	MGG_06550T0	70 kDa	1	0
635		| MGG_05680 | Magnaporthe grisea (M. oryzae) 70-15 conserved hypothetical protein (261 aa)	MGG_05680T0	28 kDa	1	0
636		| MGG_06465 | Magnaporthe grisea (M. oryzae) 70-15 conserved hypothetical protein (1529 aa)	MGG_06465T0	170 kDa	1	0
637		| MGG_08276 | Magnaporthe grisea (M. oryzae) 70-15 predicted protein (352 aa)	MGG_08276T0	36 kDa	1	0
638		| MGG_04699 | Magnaporthe grisea (M. oryzae) 70-15 C2H2 finger domain-containing protein FlbC (393 aa)	MGG_04699T0	42 kDa	1	0
639		| MGG_03160 | Magnaporthe grisea (M. oryzae) 70-15 aldehyde reductase 1 (312 aa)	MGG_03160T0	35 kDa	1	0
640		| MGG_11168 | Magnaporthe grisea (M. oryzae) 70-15 hypothetical protein (832 aa)	MGG_11168T0	91 kDa	1	0
641		| MGG_01344 | Magnaporthe grisea (M. oryzae) 70-15 serine/threonine-protein kinase BUD32 (270 aa)	MGG_01344T0	30 kDa	1	0
642		| MGG_05121 | Magnaporthe grisea (M. oryzae) 70-15 conserved hypothetical protein (855 aa)	MGG_05121T0	95 kDa	1	0
643		| MGG_11908 | Magnaporthe grisea (M. oryzae) 70-15 conserved hypothetical protein (499 aa)	MGG_11908T0	54 kDa	1	0
644		| MGG_06314 | Magnaporthe grisea (M. oryzae) 70-15 conserved hypothetical protein (1072 aa)	MGG_06314T0	121 kDa	1	0
645		| MGG_00501 | Magnaporthe grisea (M. oryzae) 70-15 cutinase G-box binding protein (549 aa)	MGG_00501T0	60 kDa	1	0
646		| MGG_02100 | Magnaporthe grisea (M. oryzae) 70-15 predicted protein (132 aa)	MGG_02100T0	15 kDa	1	0
647		| MGG_01458 | Magnaporthe grisea (M. oryzae) 70-15 hypothetical protein (288 aa)	MGG_01458T0	33 kDa	1	0
648		| MGG_01578 | Magnaporthe grisea (M. oryzae) 70-15 conserved hypothetical protein (399 aa)	MGG_01578T0	43 kDa	1	0
649		| MGG_06016 | Magnaporthe grisea (M. oryzae) 70-15 conserved hypothetical protein (1081 aa)	MGG_06016T0	118 kDa	1	0
650		| MGG_10834 | Magnaporthe grisea (M. oryzae) 70-15 methylenetetrahydrofolate dehydrogenase (340 aa)	MGG_10834T0	38 kDa	1	0
651		| MGG_06904 | Magnaporthe grisea (M. oryzae) 70-15 conserved hypothetical protein (672 aa)	MGG_06904T0	73 kDa	1	0
652		| MGG_13017 | Magnaporthe grisea (M. oryzae) 70-15 conserved hypothetical protein (275 aa)	MGG_13017T0	30 kDa	1	0
653		| MGG_10505 | Magnaporthe grisea (M. oryzae) 70-15 conserved hypothetical protein (269 aa)	MGG_10505T0	30 kDa	1	0
654		| MGG_12709 | Magnaporthe grisea (M. oryzae) 70-15 extragenic suppressor of kinetochore protein 1 (971 aa)	MGG_12709T0	106 kDa	1	0
655		| MGG_00941 | Magnaporthe grisea (M. oryzae) 70-15 predicted protein (315 aa)	MGG_00941T0	36 kDa	1	0
656		| MGG_01908 | Magnaporthe grisea (M. oryzae) 70-15 FAD dependent oxidoreductase superfamily protein (499 aa)	MGG_01908T0	55 kDa	1	0
657		| MGG_02998 | Magnaporthe grisea (M. oryzae) 70-15 conserved hypothetical protein (580 aa)	MGG_02998T0	64 kDa	1	0
658		| MGG_02756 | Magnaporthe grisea (M. oryzae) 70-15 hypothetical protein (276 aa)	MGG_02756T0	28 kDa	1	0
659		| MGG_06176 | Magnaporthe grisea (M. oryzae) 70-15 tyrosyl-DNA phosphodiesterase 1 (556 aa)	MGG_06176T0	62 kDa	1	0
660		| MGG_10953 | Magnaporthe grisea (M. oryzae) 70-15 tryptophan dimethylallyltransferase (460 aa)	MGG_10953T0	52 kDa	1	0
661		| MGG_13861 | Magnaporthe grisea (M. oryzae) 70-15 conserved hypothetical protein (348 aa)	MGG_13861T0 (+2)	39 kDa	1	0
662		| MGG_06937 | Magnaporthe grisea (M. oryzae) 70-15 NIF domain protein (486 aa)	MGG_06937T0	53 kDa	1	0
663		| MGG_07961 | Magnaporthe grisea (M. oryzae) 70-15 DUF636 domain-containing protein (140 aa)	MGG_07961T0	15 kDa	1	0
664		| MGG_11178 | Magnaporthe grisea (M. oryzae) 70-15 conserved hypothetical protein (2005 aa)	MGG_11178T0	220 kDa	1	0
665		| MGG_05367 | Magnaporthe grisea (M. oryzae) 70-15 glutathione transferase omega-1 (292 aa)	MGG_05367T0	33 kDa	1	0
666		| MGG_04189 | Magnaporthe grisea (M. oryzae) 70-15 coxI translation protein CYA5 (1304 aa)	MGG_04189T0	148 kDa	1	0
667		| MGG_03499 | Magnaporthe grisea (M. oryzae) 70-15 conserved hypothetical protein (243 aa)	MGG_03499T0	27 kDa	1	0
668		| MGG_03197 | Magnaporthe grisea (M. oryzae) 70-15 conserved hypothetical protein (386 aa)	MGG_03197T0	42 kDa	1	0
669		| MGG_10531 | Magnaporthe grisea (M. oryzae) 70-15 predicted protein (145 aa)	MGG_10531T0	15 kDa	1	0
670		| MGG_05328 | Magnaporthe grisea (M. oryzae) 70-15 peroxin 8 (705 aa)	MGG_05328T0	77 kDa	1	0
671		| MGG_04503 | Magnaporthe grisea (M. oryzae) 70-15 carbamoyl-phosphate synthase arginine-specific large chain (1180 aa)	MGG_04503T0	129 kDa	1	0
